# Supplementary material for: Unique structural solution from a VH3-30 antibody targeting the hemagglutinin stem of influenza A viruses
Source: Nat Commun. 2021 Jan 25;12:559. doi: 10.1038/s41467-020-20879-6 (PMC7835374; doi:10.1038/s41467-020-20879-6)
Supplement: Supplementary file 4 — Source Data [file 41467_2020_20879_MOESM4_ESM.xlsx]

## Sheet: Supplementary Figure 1a
Supplementary Figure 1a H10-3I14 BLI Kinetics											Supplementary Figure 1b H10-3I14D93N BLI Kinetics
	Time (s)	50 nM	25nM	12.5 nM	6.25 nM	3.13 nM	1.56 nM	0.78 nM	0 nM			Time (s)	50 nM	25nM	12.5 nM	6.25 nM	3.13 nM	1.56 nM	0.78 nM	0 nM
	0	0	0	0	0	0	0	0	0			0	0	0	0	0	0	0	0	0
	0.2	2.676e-05	-0.00234732	-0.00287847	-0.00029542	0.00074089	0.00052002	-0.00381238	-0.00168582			0.19	-0.00294478	-0.00187058	0.00338751	0.00471895	-0.00792223	0.00580096	0.00364716	0.00315299
	0.41	0.00326455	0.00033218	-0.00741711	0.00395566	-0.00072051	0.00459512	0.00014116	-0.00165569			0.41	-0.00298631	0.00189981	0.00619019	0.00643636	-0.00678068	-0.0019651	0.00516963	0.00252236
	0.61	0.00210959	0.00119374	-0.00167447	-0.00350018	0.00399899	0.00327928	-0.00179664	-0.00116642			0.61	-0.00622536	-0.00107438	0.0106315	0.00128746	-0.00589876	0.0024456	0.00258878	0.00060711
	0.8	0.0016973	-0.0060535	-0.00477677	-0.00143901	-0.00095621	0.00414913	-0.00219464	0.00018896			0.81	-0.00163124	0.00399317	-0.00272569	0.0051293	-0.0058075	0.00469545	0.00277893	0.0027526
	1.01	0.0001625	-0.00257878	-0.00121566	-0.00714767	-0.00153922	0.00208439	-0.00102826	-0.00249172			1	0.00089135	0.00105748	0.0115696	0.00511005	-0.00544236	0.00027776	-0.0010074	-0.00288635
	1.2	0.00496248	-0.00427099	-0.00227801	7.126e-05	-0.00155618	-0.00407335	-0.00138067	-0.00147908			1.2	-0.00231214	0.0008968	0.0213223	0.00381553	-0.00150852	7.732e-05	0.00457288	0.00045042
	1.4	0.00257721	-0.00274875	-0.00346249	-0.00246241	-0.00145428	0.00248652	0.00463973	-0.00201575			1.4	-0.0015776	0.00347805	0.0122733	0.00264383	-0.00470242	0.00446394	0.00378628	0.00036039
	1.61	0.00188001	-0.00445905	-0.0066877	-0.00309636	-0.00168622	0.00151333	-0.00441974	-0.00187527			1.61	0.00117809	0.00073676	0.00548887	0.00088452	-0.0037585	0.00068373	0.00413268	0.00287806
	1.79	0.00011158	-0.00070028	-0.00559017	-0.00105945	0.00101927	0.00290898	0.00071245	-0.0033597			1.81	-0.00210545	0.00303118	0.0129686	0.00322982	-0.0083169	0.00851775	0.00725278	-0.00252185
	2.01	9.23e-06	-0.0014807	-0.00562111	-0.00084491	-0.00327221	0.00285742	-0.00091311	-0.00460634			2	-0.00484986	0.00190131	0.00479354	0.00515965	-0.00369913	-0.00034043	-0.00047541	-0.00224345
	2.2	0.0042306	-0.00146909	-0.00159967	-0.00297753	-0.00033231	0.00454099	0.00254543	-0.00340806			2.2	-0.00081519	0.00051367	0.0120696	0.00287549	-0.00158736	0.0060663	0.00337949	0.00327873
	2.4	0.00377779	-0.00478176	-0.0021734	-0.00394762	-0.00198037	0.00552916	-0.00278397	0.00243836			2.4	-0.00383502	-0.00201424	0.0108533	0.00490345	-0.00486448	0.00416385	0.00720808	-0.001656
	2.61	0.00126333	-0.00024103	-0.00337344	-0.0008671	-0.00286852	0.00065449	-0.00217364	-0.00015747			2.59	-0.00379018	0.00224043	0.0136478	0.00608689	-0.00043028	-0.00022263	0.00112481	0.00128701
	2.81	0.00383175	-0.00305397	-0.00393979	0.00179259	-0.00456142	0.00356927	-0.0033248	-0.00259357			2.81	-0.00506468	0.00295349	0.0200371	0.00318913	-0.00449809	0.00424397	0.00347594	-0.00207966
	3.01	0.0028407	-0.00053827	-0.00014435	-0.00173714	0.00248786	0.00583992	0.000927	-0.00093314			3.01	-0.00148208	0.00045101	0.0181368	0.00257976	-0.00202062	0.0039301	0.00710916	0.00102916
	3.21	0.00267582	0.00064853	-0.00583371	0.00074294	0.00040451	0.00098532	0.00127423	-0.0036096			3.2	-0.00665965	0.00287049	0.011692	0.0072612	-0.00649078	0.00250633	0.0100552	-0.00024109
	3.4	0.00476563	-0.00434545	-0.00445043	-0.00361442	-0.00053668	0.00220159	0.00055466	0.00198573			3.42	-0.00307477	0.00488566	0.0212755	0.00517055	0.0005288	0.00631932	0.00560607	0.00021447
	3.59	0.001849	-0.00388258	-0.00123617	-0.00288224	-0.0014021	0.00456086	-0.0013637	2.909e-05			3.6	-0.00268514	0.00358666	0.00259241	0.00627	-0.00282947	0.00307726	0.0102405	0.00707705
	3.81	0.00303758	-0.00599573	-0.00537378	0.00010443	-0.00359001	-0.00141579	-0.00094952	-0.00225313			3.81	-0.00560598	-0.00228663	0.0173316	0.00343667	-0.00054668	0.00565351	0.00296311	0.00185496
	4	0.00359105	-0.00801209	-0.00179045	-0.00152406	-0.0014091	0.00105976	-0.00095761	-0.00164471			3.99	-0.00078443	0.00152828	0.00972542	0.00881002	-0.00334011	0.00505636	0.0100523	0.00465258
	4.2	0.00340257	-9.475e-05	-0.00473729	-0.0003737	-0.00024514	0.00343314	-0.00028816	0.00093323			4.2	-0.00112349	0.00476868	0.014892	0.00327064	0.00081969	0.00729923	0.00606686	0.00141098
	4.4	0.00648768	-0.00451109	-0.00693713	-0.00474651	-0.00486545	0.000434	-0.00280928	0.00047948			4.4	-0.00321289	0.00427145	0.00981229	0.00564056	-0.0033689	0.00490009	0.00795514	-0.00045925
	4.6	0.00590678	-0.002252	-0.00499927	0.00037592	-0.00193776	-0.00146163	-0.00031526	-0.00466157			4.59	-0.00406166	0.00357512	0.0143091	0.00179718	0.00114238	0.00410953	0.00304053	0.00497345
	4.81	-0.00084754	-0.00415761	-0.00212111	-0.00328953	-0.00029776	0.00638131	4.871e-05	-0.00068294			4.81	-0.00071977	0.00318722	0.0172201	0.00933317	-0.00023323	0.0066885	0.00713332	0.00672201
	5.01	0.00341666	-0.00231171	-0.00031664	-0.00237581	-0.00126259	0.00163379	0.0005029	0.00080678			5.01	-0.00193147	0.00100644	0.0125277	0.0120632	-0.00561871	0.00692719	0.00799085	0.00173009
	5.21	0.00163991	-0.00239886	-0.00284216	-0.00141783	-0.00582565	0.00193899	-0.00345785	-0.00070128			5.2	-0.00254639	0.00343914	0.0168243	0.00132071	0.0013036	0.00616786	0.00319359	0.00689918
	5.41	-0.00028761	-0.00624598	-0.0103897	-0.00163896	0.00167996	0.00392696	-0.00113466	-0.00267883			5.41	-0.0028335	0.00333473	0.024168	0.00703447	0.00170875	0.0100933	0.00611243	0.00596196
	5.6	-0.00140932	-0.00066268	-0.00353847	-0.00106069	-0.00106697	0.00331421	0.00079226	-0.00063481			5.6	-0.00414059	0.00895618	0.010415	0.00619893	-0.00032122	0.00710326	0.00905643	0.00324638
	5.8	0.0039997	-0.00202997	-0.00048044	0.00127127	0.00436114	0.00307473	0.00094245	0.00160906			5.8	-0.00490563	0.00475524	0.0129418	0.00422512	0.00413853	0.00779643	0.0137369	0.00517682
	6.01	0.00286446	-0.00595052	-0.00297943	-0.00063004	0.00185004	0.00510222	0.00431766	0.00437673			6.01	-0.00633395	0.00204057	0.0102801	0.00635143	6.646e-05	0.00968962	0.00862931	0.00195504
	6.21	0.00276155	-0.00316452	5.226e-05	0.00259055	-0.0013456	0.00110579	-0.0008074	-0.00424366			6.21	0.00109872	0.00509984	0.0079002	0.00717308	0.00401742	0.00760134	0.00669313	0.00551699
	6.4	0.00370429	-0.00394469	-0.00626839	-0.00108949	-0.00234052	-0.00075962	-0.00212521	0.00054759			6.4	0.00104303	-0.00015908	0.00875899	0.00639215	-0.00147301	0.00789005	0.00781736	0.00647831
	6.6	0.00577852	-0.0052865	-0.00194059	-0.00276	-0.00051673	0.00115755	-0.00613291	-0.00329568			6.62	0.00140129	0.00515461	0.0182573	0.00971264	-0.00039789	0.00673995	0.00634786	0.00216712
	6.8	0.00615808	-0.0054825	-0.00226902	0.00307896	0.000233	0.00653802	0.00227775	0.00203904			6.8	-0.00418034	0.00751845	0.0135833	0.00800875	-0.00398783	0.00732929	0.0114013	0.00975468
	7	0.00701217	-0.00204213	-0.00118165	0.00080973	0.00286838	0.0051313	-0.00286134	0.00157613			6.99	-0.00596933	0.00554209	0.0150445	0.00218183	-0.00327597	0.00800479	0.011047	-0.00121721
	7.21	0.00293845	-0.0055119	-0.00153191	0.00112279	0.00012059	0.00514381	0.00295581	-0.00105315			7.21	-0.00106544	0.00542362	0.016411	0.0011586	-0.003945	0.00936151	0.00763792	0.00988536
	7.41	0.00248352	-0.00184505	-0.00235643	0.0003737	-0.00123315	0.00156312	-0.00011307	-0.00149819			7.41	0.00215652	0.00710778	0.0144581	0.0101899	-0.00111394	0.00629032	0.0070859	0.00689972
	7.61	-0.00015255	-0.0002859	-0.00305631	0.000658	-0.00151426	0.00074215	-0.00260916	0.00045333			7.6	-0.00727601	0.00707779	0.0180658	0.00690215	0.00420138	0.00658777	0.00787941	0.00285274
	7.8	0.00388337	0.001916	0.004272	0.00020359	0.00270927	0.00235541	0.00108569	0.00526611			7.8	-0.00168895	0.00601684	0.00077566	0.00664944	-0.00323809	0.0056287	0.0109761	0.00641916
	8	0.00456391	-0.00286124	-0.00268167	0.00370895	0.00211382	0.00379535	0.00230348	-0.0002156			8	-0.00754521	0.00526981	0.0126952	0.0109192	-0.00146619	0.0050002	0.00724275	0.00886519
	8.21	-0.00045737	-0.00493523	-0.00276268	0.00271406	-0.00322928	0.0016201	0.00049289	-0.00010217			8.19	0.00025886	0.00404412	0.0131725	0.00611281	-0.00292948	0.0102413	0.00968656	0.00745385
	8.39	0.00372157	-0.00517399	0.00079506	-0.00272722	0.00144694	0.00397101	0.00180456	-0.00111737			8.41	-0.00094344	0.00837094	0.0262066	0.00768203	0.00230544	0.010316	0.0124373	0.00663498
	8.61	0.00416237	-0.00324021	-0.00098185	0.00120101	0.00120594	0.00398007	-0.00221362	0.00243116			8.61	-0.00195413	0.00975637	0.00721904	0.00761236	0.00425906	0.00960376	0.0129969	0.00825031
	8.81	0.00689678	0.0035961	-0.00278157	0.00034959	0.00275762	0.00645514	0.00026624	0.00196812			8.8	-0.00449031	0.00516627	0.0195255	0.0113067	0.00259941	0.0111124	0.00987125	0.00615423
	9	0.00544824	0.00102887	0.00205214	-0.00069927	-0.0009616	0.00804383	0.00417105	0.00063499			9	-0.00017781	0.00491664	0.0169574	0.0107638	0.00924604	0.0137364	0.0129888	0.00770019
	9.2	0.00468772	-0.00241118	-0.00033452	0.00304463	-0.00121021	0.00245013	0.00355377	0.0003053			9.2	-0.00239477	0.00528212	0.0118746	0.00880323	0.00670586	0.00965091	0.00854279	0.00845936
	9.39	0.00403832	-0.00106575	-0.00534789	0.00177652	0.00090686	0.0107262	-0.00423609	-0.00232147			9.39	-0.00062927	0.00441826	0.00798931	0.0101351	0.00378174	0.0120191	0.0119341	0.00493645
	9.61	0.0013001	-0.00178791	-0.00291893	0.0005732	9.468e-05	0.00906044	0.0020801	-0.00023195			9.61	0.00276188	0.00844416	0.0117045	0.00802732	0.0030695	0.0115794	0.00823491	0.0102517
	9.81	0.00698899	-0.00103033	-0.00357074	-0.00242539	0.00234045	0.0024289	-3.98e-06	0.00764758			9.81	-0.00111155	0.00624682	0.0210678	0.00916369	0.0047836	0.00930821	0.0149265	0.0101297
	10	0.00779238	-0.00503593	0.00295898	0.0004958	0.00260812	0.0057362	0.00246326	0.00133429			10	-0.00464015	0.00401615	0.00900926	0.00620955	0.00577914	0.00915003	0.00873954	0.00331533
	10.2	0.00269418	-0.00537243	0.00630104	0.00083182	0.00611577	0.00710271	0.00628767	0.00380834			10.2	0.00095482	0.0112725	0.0115476	0.00758003	0.00040878	0.0125842	0.0132681	0.00891964
	10.39	0.00569726	-0.0011797	0.00195945	0.00476805	-0.00150229	0.0054213	0.00362979	0.00517977			10.41	0.00181453	0.00690712	0.0151397	0.0108168	0.00214254	0.0132806	0.0163738	0.0116804
	10.59	0.00725957	0.00049545	0.0042936	-0.00125003	0.00206321	0.00620451	-0.00053469	0.00422539			10.61	-0.00140059	0.00849897	0.0166375	0.00869268	0.0090823	0.0106546	0.00945954	0.00903766
	10.81	0.00525245	-0.00440164	0.00037094	0.00114083	0.00150502	0.00766106	0.00457744	-0.00237833			10.8	0.00188717	0.0102025	0.00344994	0.0100554	0.00339946	0.0125686	0.0116132	0.0100397
	11.01	0.00776037	-0.00271175	0.00118632	0.00412741	0.00245763	0.00606194	0.00220548	-0.00284799			11.01	0.00174145	0.00771113	0.0153128	0.0112603	0.00705217	0.0125694	0.0115521	0.00550795
	11.2	0.00729967	-0.0019135	0.00199312	0.0002474	-0.0009568	0.00544258	0.00264445	0.00727064			11.2	-0.00215129	0.0125769	0.0153236	0.0100257	0.00099032	0.0118975	0.0121618	0.0106244
	11.4	0.0053881	-0.00166988	0.00208404	0.00389105	-0.00379829	0.00672005	0.00052805	-0.00224798			11.39	0.00093386	0.00898433	0.00870219	0.010168	9.42e-05	0.011717	0.017193	0.0115661
	11.61	0.0057938	-0.00224714	0.00639697	0.00329003	-0.0028151	0.00512074	0.00113327	-0.0022959			11.61	0.00181832	0.00743179	0.0192807	0.00699811	0.00462631	0.0111207	0.0108749	0.00969984
	11.81	0.00749222	0.00132968	0.00301948	0.00231931	0.00239839	0.0065157	0.00349806	0.00315357			11.81	-0.00181734	0.00916179	0.0144126	0.0142401	0.00656203	0.0121184	0.0135782	0.00832288
	12.01	0.00549837	-4.685e-05	0.00407253	-0.00386437	0.00486063	0.0108024	0.00328219	0.00074077			12	-0.0029261	0.0137144	0.0136207	0.00985423	0.00725077	0.0122512	0.0124648	0.00923535
	12.2	0.00840525	0.00177812	0.00327795	0.00474122	-0.00032264	0.00918975	0.0011373	0.00076588			12.2	-0.00206377	0.0108118	0.0136396	0.0106162	0.00661267	0.0163827	0.0155821	0.012445
	12.4	0.0103637	-0.00067276	0.00400061	0.00181058	-0.00370717	0.00760522	0.00489596	0.00444414			12.4	-0.00326875	0.0080352	0.0125565	0.0135316	0.00612537	0.0137983	0.0112252	0.00803543
	12.61	0.00757656	-0.00496276	0.0048441	0.00673245	0.00437233	0.00575608	0.00111982	0.00157091			12.59	0.0002276	0.00997439	0.0176539	0.0126015	0.00281928	0.0142016	0.018589	0.0117725
	12.81	0.00682328	0.00038203	0.00378635	0.00560809	0.00418002	0.00986475	0.00095846	0.00557209			12.81	-0.00023123	0.00702339	0.0212543	0.0124524	0.00246593	0.0162439	0.0141424	0.0101329
	13.01	0.00444089	0.00285027	0.00231119	0.0028609	0.00457975	0.00526835	0.00479756	0.00481697			13.03	0.00024758	0.008861	0.0220036	0.0137301	0.00648406	0.00983152	0.0105085	0.00959492
	13.2	0.00607677	0.00121898	0.00987011	0.00215507	0.00610599	0.00435328	0.00375531	0.00672849			13.2	-0.00118892	0.00988118	0.0186513	0.0109514	0.00229005	0.017014	0.0159062	0.00957311
	13.4	0.00790536	0.00274711	0.00413535	0.00646193	0.00386304	0.00594264	0.00478424	0.00653226			13.4	0.00110856	0.0092564	0.0185413	0.0130538	0.00254544	0.0154683	0.0143569	0.00467084
	13.6	0.00818135	0.00583172	0.00692237	0.00494144	0.00466801	0.0106879	0.00246169	0.00501698			13.6	-0.00204825	0.0103209	0.0210078	0.0118166	0.00951582	0.0137366	0.0119655	0.0123562
	13.81	0.00645458	0.00025438	0.00221014	0.00604939	0.00131956	0.00734272	0.00516335	0.00030444			13.79	0.0014085	0.0132833	0.0289687	0.0122378	0.00836166	0.0146592	0.0137626	0.00491416
	14.01	0.00578546	0.00155001	0.00232962	0.00817591	0.00457619	0.0119754	0.0081961	0.00333457			14.01	-0.00282593	0.0106349	0.020445	0.00973536	0.00253673	0.0142792	0.0190155	0.0104411
	14.21	0.00701361	-0.0015717	0.00829085	0.00520937	0.00070594	0.00854464	0.00705427	0.0027859			14.21	0.0010197	0.00805973	0.0191448	0.0114982	0.00738707	0.0161902	0.015704	0.0109154
	14.4	0.0084422	-0.00013388	0.00566296	0.00457623	0.00564834	0.00487472	0.00272919	0.0014778			14.42	0.00103299	0.0116922	0.0169923	0.0155179	0.00457638	0.0158311	0.0155031	0.0157623
	14.6	0.00712411	0.00260423	0.00927317	0.00053867	0.00624943	0.0103231	0.00528173	0.00606879			14.6	-0.0033574	0.010383	0.0310375	0.0152892	0.00829365	0.0182805	0.0121793	0.0100187
	14.8	0.00817365	0.00066438	0.0106307	0.00834754	0.00563186	0.00839612	0.00684485	0.00646552			14.81	0.00143323	0.0092987	0.0174716	0.0149958	0.00393648	0.0173631	0.0141907	0.0146488
	15.01	0.0105596	0.00135353	0.00742628	0.0055084	0.0073532	0.0117146	0.00478158	0.00226949			14.99	-0.00349679	0.0097602	0.0210532	0.0126377	0.006695	0.0158992	0.0144745	0.0100795
	15.19	0.00733554	0.00132756	0.00725295	0.00690419	0.00511348	0.0109781	0.00616132	0.00782216			15.21	0.00596324	0.0136602	0.0193032	0.0102103	0.00885318	0.0132729	0.0224472	0.00759978
	15.41	0.0109057	0.00024581	0.00638621	0.00604995	0.00692262	0.0151103	0.00510739	0.00733856			15.4	-0.00011628	0.0121632	0.0137933	0.0103417	0.00763713	0.0175471	0.0148367	0.012283
	15.6	0.0103425	0.00352431	0.00821514	0.00427359	0.00256549	0.0105957	0.0051955	0.00270923			15.6	-0.00330558	0.00864452	0.0100281	0.00861699	0.00821456	0.0168106	0.0157568	0.0148951
	15.8	0.0113746	0.00300925	0.00622737	0.00443775	0.00215043	0.0130853	0.0077711	0.00695316			15.8	0.00129929	0.00958816	0.025287	0.0114204	0.00900921	0.0198299	0.0161846	0.0123287
	15.99	0.00538039	0.00083239	0.0103265	0.0049496	0.00422752	0.0103069	0.00560155	0.00748666			16.01	0.00165856	0.0145452	0.0220036	0.0141359	0.0107663	0.0173156	0.0173493	0.011757
	16.21	0.0115598	0.00273717	0.00675136	0.00703797	0.00349698	0.00996714	0.009794	0.00386153			16.21	-0.00096233	0.0132014	0.0254548	0.0136783	0.00659879	0.0176118	0.0179294	0.0139332
	16.41	0.0082285	0.0019751	0.00718807	0.00728803	0.00786828	0.0114751	0.00481871	0.00544846			16.41	0.00080055	0.0118587	0.019636	0.00934001	0.00997616	0.0134047	0.0189919	0.0116635
	16.6	0.00749077	-0.00093087	0.00698326	0.00365861	0.00835883	0.0118322	0.00861276	0.00707798			16.61	0.00370477	0.0131905	0.0174757	0.0176826	0.0122038	0.020108	0.0162644	0.0123943
	16.8	0.0119156	0.00171901	0.00428966	0.00421195	0.00989337	0.0124242	0.00284349	0.00211081			16.8	0.00142475	0.0120468	0.0264908	0.0174365	0.0088733	0.0147235	0.0194273	0.014759
	17	0.0111078	0.00650395	0.00557927	0.0055849	0.00373827	0.0119324	0.00844389	0.00093316			17	2.462e-05	0.0145601	0.0198517	0.017141	0.00797409	0.017796	0.0146702	0.00646746
	17.21	0.00987896	0.00489904	0.00847222	0.00675983	0.0089002	0.0117773	0.00383216	0.00577705			17.21	0.00423793	0.0113112	0.025448	0.0124391	0.00982268	0.0181619	0.0190037	0.00895526
	17.41	0.0114547	0.00476783	0.00717026	0.00773113	0.00915812	0.0111404	0.00803607	0.00641343			17.41	0.00221199	0.00927809	0.0197062	0.0139075	0.00714159	0.014599	0.0151989	0.0141384
	17.61	0.00701838	0.00587913	0.00849932	0.0044782	0.00961172	0.0124113	0.00869707	0.00695405			17.6	0.00232815	0.00944491	0.0210897	0.0146884	0.00898874	0.0195183	0.0198927	0.00986184
	17.8	0.0103724	0.00070862	0.010301	-0.00116139	0.00054128	0.0129629	0.00441287	0.00525471			17.82	0.00113783	0.0136282	0.0168099	0.0158196	0.00400198	0.0182521	0.0162656	0.0155052
	18	0.0118498	0.00663359	0.0090155	0.0107623	0.0069702	0.0108353	0.00841363	0.00379345			18	0.00417462	0.0116744	0.0227794	0.0128145	0.0116076	0.0196084	0.016844	0.0119269
	18.21	0.00891644	0.00430779	0.0105247	0.00752014	0.00983366	0.0124012	0.010007	0.00454851			18.21	0.00313771	0.0094885	0.0257045	0.0185342	0.0145805	0.0215446	0.0171521	0.0103165
	18.41	0.0101094	0.00207251	0.00795673	0.00848857	0.00969943	0.01535	0.00499687	0.0091531			18.41	0.00575882	0.0132745	0.0223036	0.0159795	0.00900445	0.0217789	0.0147947	0.00643314
	18.61	0.00751433	0.00323686	0.0072208	0.00450402	0.0122117	0.0149429	0.00606013	0.00734023			18.6	0.0048621	0.0121981	0.0317685	0.0145553	0.0128588	0.0200902	0.0183698	0.0109138
	18.81	0.00977255	0.00527582	0.0121225	0.00806279	0.00937389	0.0130527	0.00822575	0.0082929			18.81	0.00327935	0.0157136	0.0252658	0.0142271	0.0120442	0.0170783	0.0177569	0.012494
	19	0.0118443	0.00691123	0.014355	0.00711738	0.00969521	0.0126492	0.00688292	0.00578386			19	0.00574996	0.0123877	0.0210009	0.020786	0.0144607	0.0206952	0.0182943	0.0116878
	19.2	0.00737138	0.00324556	0.0101166	0.00626067	0.00569042	0.00887995	0.00696777	0.00728671			19.2	0.00237974	0.0125805	0.0272005	0.0134193	0.0133109	0.0176207	0.0203472	0.0126382
	19.41	0.0115981	0.00369303	0.0108692	0.00986891	0.00612725	0.0127261	0.00695773	0.00442421			19.39	0.00429931	0.0155239	0.0188522	0.0121906	0.00991278	0.0191458	0.0227085	0.0127301
	19.61	0.0158593	0.00451937	0.0111458	0.00865618	0.00480188	0.0131505	0.00734807	0.011481			19.59	0.00411793	0.0135964	0.0233148	0.0175651	0.0112522	0.0201026	0.0172536	0.0157578
	19.81	0.0120093	0.00976649	0.00858587	0.00728672	0.00340021	0.0147766	0.00653985	0.00525636			19.81	0.00109015	0.0126115	0.0167196	0.0130751	0.00584467	0.021167	0.018703	0.0125819
	20.02	0.0155107	0.00521262	0.0107107	0.00854132	0.0084116	0.0114425	0.00621218	0.00401096			20	0.00532717	0.0158186	0.0188122	0.0177243	0.0132122	0.0224121	0.0233095	0.0159542
	20.2	0.0133339	0.00588757	0.0141172	0.0096229	0.00588854	0.0128635	0.00626976	0.00621285			20.2	0.00259317	0.0143897	0.0196123	0.0150849	0.00950703	0.0190921	0.0264853	0.0139747
	20.41	0.0129721	0.00212584	0.0139901	0.00923203	0.00784427	0.0103351	0.00630714	0.00880267			20.41	0.00408607	0.00913427	0.0218395	0.0178755	0.0141891	0.0191626	0.0237421	0.0134696
	20.61	0.0081905	0.00713192	0.0137623	0.00752058	0.00641436	0.0141164	0.00701065	0.0102797			20.61	0.00176711	0.0188387	0.0252641	0.022012	0.00909482	0.0203056	0.0232696	0.0148155
	20.81	0.00786054	0.00419222	0.0129294	0.0110063	0.0119635	0.0122231	0.00402857	0.00988686			20.81	0.00311052	0.015433	0.0102111	0.0186101	0.0115557	0.0235679	0.0198519	0.0159593
	21.01	0.0128887	0.00275557	0.0125831	0.007979	0.0102792	0.0107434	0.0102513	0.00388397			21	0.00322425	0.0166743	0.0184867	0.0199871	0.0143114	0.022264	0.0219606	0.0183429
	21.2	0.0117629	0.00311101	0.00935745	0.00831777	0.00454351	0.0111553	0.0047433	0.0079252			21.2	0.00175051	0.0147688	0.0287078	0.0213754	0.01621	0.0179953	0.0226514	0.0170322
	21.4	0.0124211	0.00836335	0.015392	0.00926825	0.0125745	0.0189974	0.00492138	0.00797231			21.4	0.00301827	0.0155217	0.0229003	0.0200268	0.0163751	0.0206972	0.0175964	0.016369
	21.61	0.0101989	0.00347812	0.0157701	0.0154448	0.00863971	0.0122012	0.00755529	0.00838661			21.61	0.00515508	0.0182431	0.0300024	0.0168073	0.00898566	0.0247137	0.0227125	0.00963696
	21.81	0.0101969	0.00435742	0.0158223	0.00666092	0.0109149	0.0159359	0.00710982	0.00832312			21.81	0.00146828	0.0158028	0.024036	0.0174034	0.0124587	0.0251883	0.018515	0.0163505
	22.01	0.0171767	0.00361398	0.0136429	0.0170663	0.0100404	0.0208055	0.00692222	0.00824126			22.01	0.00497555	0.0178606	0.0205618	0.0126702	0.0125331	0.0215873	0.0212258	0.0144914
	22.2	0.0154214	0.00777865	0.01272	0.0106433	0.01389	0.0173979	0.0112818	0.00867704			22.2	0.00316547	0.0193022	0.0159609	0.0169029	0.017951	0.0272561	0.0240137	0.0110485
	22.4	0.0165705	0.00934576	0.0180308	0.00554135	0.00995121	0.0203231	0.00835287	0.00710429			22.39	0.00683955	0.0157441	0.0200726	0.0204714	0.0140312	0.0248838	0.0218081	0.0191282
	22.6	0.014049	0.00791198	0.0110578	0.0113385	0.0104651	0.0194186	0.0115414	0.0115836			22.61	0.00446642	0.0140868	0.0178773	0.0154023	0.0190282	0.0241857	0.0244219	0.0152528
	22.81	0.014807	0.0061427	0.0186714	0.0116634	0.0104966	0.0161895	0.0155681	0.006973			22.81	0.00338101	0.0196562	0.0303466	0.0195572	0.00856642	0.0267578	0.0189053	0.0164184
	23.01	0.0153906	0.00803926	0.0144329	0.011569	0.0121712	0.0142242	0.0101134	0.0120042			23	0.00438811	0.020191	0.0311968	0.0231808	0.0109121	0.0239395	0.0237373	0.0145043
	23.2	0.0106416	0.00890585	0.0166043	0.0109939	0.0100819	0.0151241	0.0088832	0.0131775			23.2	0.00361657	0.0137481	0.0262755	0.0194798	0.0137611	0.0249521	0.0211262	0.0183979
	23.4	0.0177232	0.00580348	0.010962	0.00939506	0.00870699	0.016204	0.0102812	0.0113605			23.4	0.00151961	0.0165539	0.0279112	0.01928	0.01621	0.0261958	0.0209953	0.0127376
	23.61	0.0130137	0.00444055	0.0138031	0.0127671	0.00908901	0.0145358	0.00994569	0.0106531			23.59	0.00460592	0.0140965	0.0275252	0.0237754	0.0113187	0.0258984	0.0205202	0.0149816
	23.81	0.0157116	0.0119537	0.00963	0.0102303	0.0112925	0.0193582	0.0154468	0.0138838			23.81	0.00456981	0.0193324	0.0276374	0.0221671	0.0122499	0.0235148	0.018628	0.0156777
	24.01	0.00962384	0.00671159	0.0171242	0.00972929	0.0102309	0.0164207	0.01286	0.00902006			24.01	-2.3e-05	0.0219364	0.022895	0.0199874	0.0123703	0.0246959	0.0207805	0.0124221
	24.21	0.0172279	0.00960352	0.0108456	0.0131315	0.0083856	0.0157226	0.00774173	0.0106399			24.21	0.00301365	0.0149867	0.0247976	0.0173738	0.0148186	0.0254096	0.0274721	0.0171164
	24.41	0.0126026	0.00444448	0.0139634	0.00956049	0.00975131	0.0185307	0.0123747	0.00829322			24.4	0.00835992	0.0163952	0.0274292	0.0215942	0.0111071	0.0208254	0.0246467	0.0166983
	24.6	0.0165263	0.00678931	0.018123	0.0140225	0.013117	0.0195101	0.00943795	0.00798921			24.6	0.00444819	0.0238861	0.0167471	0.0199381	0.0170279	0.0271921	0.0226345	0.0183388
	24.8	0.0106179	0.00572237	0.013667	0.015339	0.0123606	0.0179487	0.00996391	0.00926039			24.8	0.0023172	0.0182411	0.0274087	0.0236351	0.0151897	0.0285632	0.026706	0.0171898
	25.01	0.0145716	0.00914574	0.0141663	0.00809089	0.00869295	0.0181048	0.0112919	0.00770407			25.01	0.00696032	0.0166706	0.026586	0.0223249	0.0147427	0.027563	0.0227893	0.0211381
	25.21	0.0167822	0.00917546	0.0168643	0.0105919	0.012086	0.0150862	0.0146487	0.00803209			25.19	0.00404549	0.0217346	0.0170083	0.0257108	0.0182675	0.0245167	0.028908	0.0194144
	25.41	0.0131497	0.0106943	0.0193768	0.0120874	0.00640428	0.017793	0.0105312	0.00677105			25.41	0.00798428	0.0195743	0.0300803	0.0212873	0.0121165	0.0274384	0.0241815	0.0159041
	25.6	0.0185431	0.00901229	0.0192476	0.00907002	0.00957598	0.0149725	0.0130965	0.00983072			25.6	0.00723986	0.0182864	0.0172196	0.020013	0.0153841	0.0280895	0.0281631	0.0173436
	25.8	0.0161141	0.00789942	0.0131344	0.0123288	0.00980404	0.0219829	0.0165375	0.0104043			25.8	0.00807866	0.017863	0.0383603	0.0229019	0.012317	0.0269899	0.022049	0.0188817
	26.01	0.0137026	0.00808473	0.0176408	0.012828	0.013077	0.0186567	0.0106521	0.0118306			26.01	0.00656017	0.0174483	0.025299	0.0235623	0.0151443	0.0302575	0.025277	0.0159472
	26.19	0.02102	0.0052985	0.015384	0.0157422	0.00950853	0.0161606	0.00822352	0.00703242			26.19	0.00603463	0.0218377	0.0222651	0.019872	0.0128408	0.0251089	0.0279185	0.0223776
	26.41	0.0142962	0.00899036	0.0157731	0.0155175	0.0154456	0.0196119	0.0134908	0.0106365			26.41	0.00339661	0.0188483	0.0290526	0.0182933	0.0147738	0.0262665	0.0260299	0.0180115
	26.6	0.0211136	0.0105727	0.0173153	0.0139966	0.0123148	0.0163554	0.0105448	0.0117927			26.61	0.00598599	0.0201196	0.0197858	0.0257304	0.0146492	0.0222309	0.0272761	0.0179424
	26.79	0.0189279	0.00488731	0.0156783	0.0124815	0.0135371	0.0180439	0.00941307	0.00857849			26.8	0.00821232	0.0197701	0.0288275	0.0168793	0.0151181	0.0266301	0.0238426	0.0190202
	27	0.0146261	0.00829367	0.015967	0.0149755	0.0131365	0.0159933	0.0107496	0.0112415			27	0.00674087	0.0229576	0.0183803	0.0212604	0.0133133	0.0276633	0.0239182	0.0202653
	27.21	0.0182094	0.0109437	0.0165069	0.0136056	0.011997	0.0186864	0.0154459	0.00808594			27.21	0.0105177	0.0183307	0.0162442	0.0231903	0.0195822	0.026257	0.0316467	0.0168561
	27.41	0.015963	0.0117033	0.0185105	0.0180873	0.0142903	0.0196298	0.00596574	0.0122894			27.39	0.00809663	0.0185307	0.0297748	0.0230722	0.0152014	0.0285595	0.0260672	0.0213317
	27.6	0.0106799	0.00758541	0.0158387	0.015673	0.0128944	0.0199026	0.0095991	0.00647692			27.61	0.00819376	0.0185223	0.0457055	0.0182095	0.0169125	0.0329811	0.027709	0.0166827
	27.82	0.0119922	0.00867515	0.0175719	0.0129352	0.0146071	0.0204978	0.0132049	0.00932096			27.8	0.00673543	0.0184259	0.0255387	0.024009	0.0160169	0.0289191	0.0299653	0.0166733
	28	0.0161157	0.0085	0.016783	0.0148593	0.0111637	0.0169696	0.012866	0.0118376			27.99	0.0107533	0.0193455	0.0289921	0.0217891	0.0155895	0.0303967	0.0312483	0.0192638
	28.21	0.0155528	0.00743079	0.0219477	0.0171706	0.0160118	0.020518	0.0116675	0.00606791			28.19	0.00789805	0.0210864	0.0302264	0.0217052	0.0187046	0.0248903	0.0271883	0.0231941
	28.41	0.0207656	0.00723259	0.021633	0.010401	0.0174149	0.0228635	0.0117588	0.0114362			28.41	0.0115677	0.0223693	0.031124	0.0270831	0.0232831	0.0234335	0.0283155	0.0220638
	28.61	0.021405	0.0122139	0.0174504	0.0133807	0.0113268	0.0155257	0.0118974	0.0105307			28.6	0.00931468	0.0214856	0.0213257	0.0257856	0.0148802	0.0243149	0.027639	0.0197922
	28.81	0.0171095	0.00855726	0.0157381	0.0148844	0.0183089	0.0185223	0.0135041	0.00808944			28.81	0.00845097	0.0202697	0.0269309	0.0252009	0.0188544	0.0246564	0.0261151	0.0200679
	29	0.017185	0.00736929	0.0194556	0.0157968	0.0138298	0.0196797	0.0127764	0.0128025			29	0.00460446	0.0167314	0.030105	0.0227971	0.0168105	0.0327403	0.0269911	0.018052
	29.2	0.0194387	0.00619705	0.0191241	0.0180027	0.013204	0.0242611	0.0114442	0.0132815			29.2	0.0065843	0.0262474	0.024139	0.0285196	0.0198591	0.0329064	0.0268657	0.0205715
	29.41	0.0191464	0.0120732	0.0189868	0.0138749	0.0183054	0.0168825	0.0125798	0.0110814			29.41	0.0111822	0.0163047	0.0310153	0.0208537	0.0183665	0.0272633	0.0268437	0.020172
	29.61	0.0206382	0.0105655	0.019095	0.0134936	0.0157064	0.0193513	0.0163126	0.014591			29.61	0.0092731	0.022962	0.0259612	0.0256992	0.01473	0.031627	0.0274993	0.0234775
	29.81	0.0197092	0.0139449	0.0215126	0.0153348	0.0164659	0.0221451	0.0128793	0.0145192			29.8	0.00453674	0.0190982	0.0189253	0.0211199	0.0198071	0.028756	0.0294118	0.0202809
	30.01	0.0228022	0.0111927	0.0226666	0.014608	0.0161814	0.0206963	0.014709	0.0129517			30.02	0.00879142	0.0221189	0.0274561	0.0236434	0.0150483	0.0267824	0.0293948	0.018016
	30.2	0.0192161	0.0133272	0.0158272	0.0149055	0.0161185	0.0213958	0.0141945	0.0140425			30.2	0.00643253	0.0203161	0.0302017	0.0268285	0.0222187	0.0292451	0.0324175	0.0188758
	30.39	0.0178602	0.00968716	0.01968	0.0118191	0.00836662	0.0217132	0.0151183	0.0150221			30.39	0.0023185	0.0220903	0.0277726	0.0223873	0.0200786	0.0299735	0.0299318	0.0185952
	30.61	0.023965	0.0137889	0.0192182	0.017763	0.0185998	0.0202122	0.0136562	0.0153305			30.61	0.00798487	0.0169017	0.0163688	0.0227882	0.0207586	0.0307256	0.0266466	0.0249001
	30.81	0.0182112	0.0107787	0.0191597	0.0162616	0.0151689	0.0253386	0.0162301	0.00613647			30.81	0.00970448	0.0175775	0.0390263	0.0181685	0.0121256	0.0285381	0.028426	0.0196776
	31	0.0184402	0.0134862	0.0232702	0.017751	0.0138496	0.0244264	0.0131689	0.0110907			31.01	0.00877014	0.0215356	0.0269153	0.0229073	0.0181143	0.0338462	0.0304151	0.0210842
	31.2	0.0163288	0.00928068	0.0217011	0.0154416	0.0178761	0.0228856	0.0158046	0.0118684			31.2	0.00769447	0.0179741	0.0271675	0.0257955	0.0144331	0.0288841	0.0244657	0.0191605
	31.4	0.0208338	0.0145076	0.0188557	0.0142867	0.0174386	0.0230778	0.0163014	0.0119402			31.4	0.00955861	0.0238568	0.0284752	0.0251035	0.0157517	0.0293205	0.030804	0.0183117
	31.61	0.0225028	0.0142369	0.0232537	0.0197966	0.0151182	0.0207695	0.0190031	0.0109344			31.59	0.00936155	0.0185561	0.0260957	0.0263586	0.0163513	0.0308687	0.0268966	0.0182923
	31.81	0.0179357	0.0123366	0.0206041	0.0154024	0.013067	0.0252108	0.015196	0.0155323			31.81	0.0108763	0.0227576	0.0236044	0.0341893	0.0223296	0.031324	0.0320502	0.0201214
	32.01	0.01898	0.0156701	0.0228775	0.0158758	0.0183968	0.0286284	0.0149798	0.0178641			32.01	0.0125112	0.0228768	0.0316356	0.0251557	0.0171383	0.0300061	0.02973	0.0182296
	32.21	0.0220437	0.0100049	0.0240752	0.019444	0.0177658	0.0190229	0.0133171	0.0129578			32.2	0.0061948	0.0224293	0.0301765	0.0259642	0.0171581	0.0291389	0.0297538	0.0224674
	32.39	0.0213214	0.0148466	0.0232913	0.0157994	0.0161769	0.0208038	0.0170349	0.0183913			32.39	0.00836809	0.0217771	0.0303591	0.0214543	0.0179826	0.0273	0.0283245	0.0198228
	32.6	0.0207391	0.0104731	0.019161	0.0195659	0.0144671	0.025042	0.0149578	0.0205136			32.6	0.00669038	0.0200899	0.0378996	0.0269551	0.0216945	0.0311757	0.0301779	0.0176833
	32.79	0.0221917	0.0108411	0.0245992	0.0214262	0.0191371	0.0214386	0.0145326	0.0164987			32.81	0.00843388	0.025162	0.0298524	0.0269778	0.0186876	0.0304172	0.0309087	0.0237773
	33.01	0.024712	0.0133511	0.0198052	0.0193733	0.0162894	0.0231704	0.0161114	0.0129622			32.99	0.00907379	0.0246044	0.0380876	0.0232915	0.0215114	0.0285244	0.0329568	0.0178454
	33.21	0.0168112	0.0178048	0.0250436	0.0179914	0.0121146	0.0203687	0.0196274	0.0171146			33.21	0.0105237	0.0217427	0.0321578	0.0264745	0.0229031	0.0298094	0.0304731	0.0220598
	33.4	0.0237693	0.015557	0.021787	0.0186438	0.0190286	0.0271506	0.0187656	0.0176361			33.4	0.00963788	0.025897	0.0280582	0.0284628	0.0162098	0.0303449	0.0280033	0.022626
	33.59	0.0259149	0.00946671	0.0213067	0.0208948	0.0155971	0.0277653	0.0123011	0.0161049			33.61	0.0119664	0.0200202	0.0337491	0.0211095	0.0187019	0.0327334	0.0304274	0.0215273
	33.81	0.0188904	0.0131125	0.0201465	0.0147817	0.0140535	0.0216308	0.0130823	0.0180319			33.81	0.0141307	0.0222397	0.0308787	0.0276697	0.0190868	0.0312618	0.0247045	0.0197837
	34.01	0.0194601	0.0139711	0.0239264	0.0170835	0.016772	0.0263774	0.0131664	0.0146432			34.01	0.0128005	0.0218773	0.0372074	0.0248112	0.0218976	0.0314931	0.0322259	0.0229255
	34.21	0.0206793	0.0101591	0.0239481	0.0163055	0.0209175	0.0268428	0.0169086	0.0131949			34.2	0.0088105	0.0249455	0.0354697	0.0242025	0.0168035	0.0303592	0.0301901	0.0207326
	34.41	0.0158435	0.0118177	0.0237506	0.0177635	0.0165297	0.0242494	0.0150584	0.0173285			34.41	0.00980941	0.0210139	0.0338086	0.0243987	0.0178311	0.0345618	0.0329963	0.0211821
	34.6	0.0186271	0.0109161	0.0242329	0.0169884	0.0200149	0.0235223	0.0118839	0.0147044			34.6	0.0102814	0.0244193	0.0289987	0.0256706	0.0190455	0.0344002	0.029257	0.0206214
	34.8	0.0188251	0.014665	0.0268765	0.014652	0.0157769	0.0218516	0.0211341	0.0111033			34.8	0.013848	0.0243831	0.0218551	0.0243517	0.0248937	0.0320125	0.0317479	0.0251156
	35.01	0.0190705	0.012044	0.0261335	0.0183959	0.016919	0.0224749	0.01642	0.0184634			35.01	0.0157344	0.0226229	0.0289786	0.0253771	0.0241561	0.0340818	0.0344904	0.0204736
	35.21	0.0210582	0.013063	0.0196909	0.0206968	0.0151107	0.0225559	0.0179939	0.0131628			35.21	0.0123039	0.0248841	0.0448291	0.0281431	0.0232232	0.0350022	0.0332827	0.0207656
	35.41	0.0212506	0.0148447	0.023508	0.0201793	0.0184323	0.026853	0.0185586	0.0119785			35.4	0.00923132	0.0244562	0.0265131	0.0258506	0.0269393	0.0360478	0.0333443	0.0223907
	35.6	0.0204635	0.011398	0.0256541	0.0215564	0.0175148	0.0248509	0.0156359	0.0172425			35.6	0.0124546	0.0253925	0.0439688	0.0296161	0.0216294	0.0306021	0.030554	0.0209957
	35.8	0.0175809	0.015569	0.0211098	0.017187	0.0128311	0.0250916	0.0196409	0.0148416			35.8	0.00933733	0.0241541	0.0356134	0.0248339	0.0222473	0.0349606	0.0329789	0.0217481
	36.01	0.0222948	0.0140069	0.0217212	0.0168574	0.0212878	0.0258794	0.0173623	0.0175399			35.99	0.00748741	0.0223837	0.0365405	0.0278539	0.0206806	0.0366094	0.0298664	0.0211536
	36.19	0.0195497	0.0140746	0.024102	0.0161312	0.0207809	0.0255757	0.0171841	0.0157377			36.21	0.010656	0.0243732	0.0287908	0.0284991	0.0260252	0.0305995	0.0341965	0.0261382
	36.41	0.0229207	0.014201	0.0245201	0.0138796	0.0198745	0.0276134	0.0156007	0.0120676			36.41	0.00939935	0.0259554	0.0357645	0.0315178	0.0246251	0.0303292	0.0327601	0.0269382
	36.61	0.0215256	0.0177642	0.0312246	0.0192317	0.0188256	0.0280319	0.0193894	0.0192762			36.6	0.00892127	0.020944	0.0359616	0.0237439	0.0224561	0.0336744	0.0287586	0.0228749
	36.8	0.0246874	0.0158511	0.0263715	0.019175	0.0201348	0.0256002	0.0180054	0.0176873			36.8	0.013071	0.0251766	0.0384027	0.0287412	0.0263127	0.0331269	0.0348642	0.018455
	37	0.0200374	0.0135474	0.0281892	0.0205087	0.0225749	0.0267477	0.0192578	0.0174361			37	0.0125799	0.0284629	0.0280207	0.0280485	0.0209372	0.0333707	0.0385393	0.0218875
	37.19	0.0225573	0.0188503	0.0249674	0.0221981	0.0154634	0.0247597	0.014234	0.0178068			37.19	0.01248	0.0261214	0.0308771	0.0294996	0.0220964	0.0365845	0.0316652	0.0252963
	37.41	0.0239512	0.014441	0.0223404	0.0171286	0.0226199	0.0301961	0.0216452	0.0180045			37.41	0.0117268	0.0255252	0.0385979	0.0302146	0.0229102	0.033942	0.0349865	0.0242741
	37.61	0.0263843	0.0169565	0.0277964	0.0232426	0.0192965	0.0268673	0.0198815	0.0199126			37.61	0.011346	0.02661	0.0379018	0.0350958	0.0244217	0.0342128	0.0354779	0.0273708
	37.81	0.0246457	0.0184202	0.0291714	0.0194833	0.0205846	0.0245361	0.0178677	0.0200988			37.81	0.0113904	0.0227227	0.0188828	0.0251944	0.0252351	0.0352338	0.0354643	0.0236116
	38	0.0227159	0.0177629	0.0208765	0.0185078	0.0220984	0.0282953	0.0158891	0.0162846			38	0.0115451	0.0276121	0.0323092	0.0261585	0.0196749	0.0391688	0.0329133	0.0224785
	38.19	0.0220484	0.0163361	0.030923	0.0238309	0.0171661	0.030554	0.0185776	0.0178353			38.2	0.0130212	0.0258147	0.0366064	0.0266066	0.0230226	0.0322064	0.0338219	0.0213186
	38.39	0.0223911	0.0141646	0.0250367	0.0173674	0.0197309	0.0290258	0.0193192	0.019173			38.39	0.00726113	0.0248818	0.0300957	0.0286465	0.0221985	0.0350929	0.0313169	0.0198337
	38.61	0.0253068	0.0148279	0.0264982	0.021718	0.0229999	0.0278351	0.0140357	0.0186207			38.61	0.01281	0.0288946	0.0317436	0.0251943	0.0254796	0.0367685	0.0300387	0.0213685
	38.81	0.025614	0.0169443	0.0244957	0.0265732	0.0233241	0.0277184	0.0218983	0.0183037			38.8	0.011442	0.0269655	0.0344965	0.030134	0.0253264	0.0369958	0.034618	0.022945
	39	0.0274371	0.0164358	0.028096	0.0179782	0.0253974	0.0273704	0.0178068	0.0190295			39	0.00964212	0.0282909	0.0324743	0.0271211	0.0250335	0.038583	0.0330042	0.024569
	39.2	0.0256933	0.0146039	0.032079	0.0252659	0.0195081	0.0298163	0.0174664	0.0157909			39.2	0.0102115	0.0255781	0.0398479	0.0326407	0.0215327	0.0402927	0.0409067	0.0240619
	39.41	0.0262851	0.0205567	0.0238236	0.0203239	0.0229153	0.0245039	0.0223499	0.0203942			39.41	0.0111253	0.0256453	0.0330852	0.0249773	0.0244522	0.0383062	0.0358117	0.0193296
	39.61	0.0269121	0.0200357	0.0278222	0.0222999	0.0243477	0.0278422	0.0201276	0.0170632			39.61	0.0109933	0.024994	0.0324893	0.0306774	0.0240011	0.0395655	0.0364655	0.0241372
	39.81	0.0178061	0.015976	0.0270224	0.0221069	0.02103	0.0238233	0.0189913	0.022446			39.8	0.0135109	0.0277605	0.0310935	0.0246131	0.0235549	0.0342922	0.0378455	0.0259599
	40	0.0310773	0.0170292	0.0282307	0.025813	0.021642	0.0289463	0.01966	0.0187792			40.01	0.00871586	0.0308823	0.0318191	0.0331611	0.0236039	0.0383754	0.0331532	0.0252955
	40.2	0.0237766	0.0174911	0.0284024	0.0236125	0.0239078	0.0289481	0.0215435	0.0169368			40.2	0.0105258	0.0257026	0.0404201	0.0294738	0.022828	0.0389191	0.0370761	0.028618
	40.4	0.0254461	0.0150006	0.0275047	0.0206747	0.0206233	0.0303848	0.0198139	0.0166198			40.4	0.0139227	0.0288164	0.0429329	0.0284293	0.0203156	0.0400809	0.030208	0.0238513
	40.61	0.0265339	0.0176157	0.0293117	0.0231352	0.0244154	0.0272391	0.0162221	0.0190914			40.61	0.0158362	0.0304074	0.0349435	0.0321575	0.0225733	0.0356888	0.0385992	0.0272316
	40.81	0.0256445	0.0212553	0.0308612	0.0237065	0.0190228	0.0292184	0.0215846	0.0174076			40.81	0.013967	0.0269882	0.0250978	0.032708	0.0242611	0.0373212	0.032944	0.0243133
	41.01	0.0246394	0.0175596	0.0330389	0.0213815	0.0223418	0.0309137	0.0213058	0.0184035			41	0.0120278	0.0288057	0.0306266	0.0283974	0.0284962	0.0322966	0.0352354	0.0249696
	41.2	0.0257859	0.0189306	0.0287716	0.0231542	0.0262575	0.0254069	0.0172277	0.0191147			41.2	0.0148504	0.0260684	0.0449635	0.0293127	0.0259425	0.0355733	0.0372572	0.0257156
	41.4	0.0219514	0.0199169	0.0222143	0.021251	0.0229794	0.0329693	0.0176147	0.016735			41.4	0.0147347	0.0261294	0.0330366	0.0310147	0.0288164	0.0365702	0.0386712	0.024867
	41.59	0.0273494	0.0182248	0.0288559	0.0248305	0.0211196	0.0314168	0.0199902	0.0176387			41.59	0.014139	0.0277081	0.0302407	0.0369859	0.0218252	0.0402113	0.0370253	0.028755
	41.81	0.026373	0.0210549	0.0252412	0.0219763	0.0242166	0.0308224	0.021075	0.0143338			41.81	0.0118575	0.0290485	0.0338302	0.0275647	0.0252079	0.0358064	0.0385228	0.0279919
	42.01	0.0257551	0.0166159	0.0293487	0.0244884	0.0214323	0.0299913	0.0195712	0.0212589			42.01	0.0130198	0.0277638	0.0452128	0.0339291	0.0287365	0.04082	0.0329547	0.0255254
	42.21	0.0233619	0.0160827	0.0282746	0.0204092	0.022221	0.0292378	0.0214563	0.0186289			42.21	0.00977574	0.0247346	0.0385977	0.0317079	0.0276301	0.0385023	0.0386806	0.0258467
	42.4	0.0247741	0.019724	0.0295336	0.0244643	0.0273302	0.0298747	0.0233969	0.021957			42.4	0.0145369	0.0311415	0.043794	0.030323	0.0262654	0.0347705	0.0356428	0.0253242
	42.6	0.0248038	0.0182992	0.0291037	0.0218447	0.0246624	0.0322295	0.0201276	0.0206379			42.6	0.0113675	0.0274021	0.0379306	0.0275168	0.0274755	0.0381299	0.0378305	0.0232254
	42.81	0.027708	0.0173837	0.0311244	0.0231496	0.0229762	0.0314655	0.0195862	0.0174687			42.79	0.0118315	0.0252329	0.0383064	0.0309252	0.0259246	0.0385092	0.0398146	0.0283659
	43.01	0.027791	0.0156767	0.027336	0.0212508	0.017629	0.0275506	0.022619	0.0209744			43.01	0.0167896	0.0339975	0.0366981	0.0275627	0.026916	0.03864	0.0363935	0.0271314
	43.21	0.0255962	0.0169279	0.0312358	0.0250733	0.02668	0.0281776	0.0226248	0.0208152			43.23	0.0132292	0.0256217	0.0486258	0.033775	0.0265641	0.0404666	0.0377158	0.0262415
	43.42	0.027933	0.0200965	0.0311901	0.0210397	0.0282012	0.0304826	0.0209608	0.0190467			43.4	0.0130076	0.0323583	0.0296983	0.0303497	0.028047	0.0376081	0.0390849	0.0271383
	43.6	0.0239427	0.0204214	0.0322661	0.0257538	0.0235975	0.0309064	0.019006	0.0245337			43.6	0.0172513	0.028361	0.0374597	0.0316757	0.02926	0.038565	0.0405155	0.0303036
	43.81	0.0255365	0.0215237	0.0266345	0.0236645	0.0229208	0.0337581	0.0245709	0.0176689			43.81	0.0141057	0.0294485	0.0423996	0.0326325	0.0275465	0.0413142	0.0378631	0.0307628
	44.01	0.0297359	0.0141688	0.0318037	0.0202477	0.0248363	0.0273818	0.0154487	0.0223985			43.99	0.0111242	0.0285825	0.0373323	0.0339125	0.0272287	0.0368622	0.0380389	0.0240516
	44.21	0.0270761	0.0244484	0.0305879	0.0245004	0.0217587	0.0330405	0.0231539	0.0224228			44.21	0.0141919	0.0289944	0.0364049	0.0314904	0.0240749	0.0378209	0.0390332	0.0235528
	44.41	0.0293852	0.0189766	0.0286191	0.0236589	0.0235111	0.0294297	0.0214508	0.0181609			44.4	0.0140791	0.0284197	0.0254807	0.0291818	0.0312732	0.0435608	0.0360535	0.0247519
	44.6	0.0260141	0.0179418	0.0307098	0.0248036	0.0198349	0.0345137	0.0215107	0.0226792			44.6	0.0151366	0.028845	0.0427945	0.0297114	0.0219467	0.0399989	0.0371018	0.0284168
	44.79	0.0270689	0.0185361	0.0283958	0.0210646	0.0248923	0.0282434	0.020667	0.01919			44.8	0.0124091	0.0266758	0.0346275	0.0352282	0.0261689	0.0377152	0.0371145	0.024505
	45.01	0.0305441	0.0182378	0.0313228	0.0235341	0.0262958	0.0324752	0.0212082	0.0188936			45.01	0.0139312	0.02759	0.0332122	0.0324553	0.0268845	0.0378775	0.0375871	0.0232572
	45.19	0.0251466	0.0193132	0.0305706	0.0237979	0.0234817	0.0294249	0.022427	0.0199362			45.21	0.0182795	0.027028	0.0233748	0.0314631	0.0317756	0.0368122	0.0375872	0.0220254
	45.41	0.0307898	0.0189533	0.0337475	0.0248424	0.0239732	0.034371	0.0230373	0.0232628			45.4	0.0132055	0.0274283	0.0355406	0.0325152	0.0309693	0.0418137	0.0396009	0.0265136
	45.61	0.0303694	0.0194256	0.0299596	0.0267754	0.0243289	0.0315973	0.0247399	0.0243139			45.61	0.0148062	0.0308007	0.0420098	0.0374084	0.0310944	0.044396	0.0363154	0.0271622
	45.79	0.0252949	0.0218876	0.0330178	0.027009	0.0235775	0.0282785	0.0205219	0.0218527			45.8	0.0176287	0.0310051	0.0467762	0.0302712	0.0283841	0.0406169	0.0373785	0.0255133
	46	0.0240457	0.0165192	0.0340376	0.0252638	0.0248772	0.0359681	0.0240359	0.0232561			45.99	0.0163864	0.0338396	0.0374005	0.0304622	0.0275187	0.0410506	0.0362379	0.0299519
	46.21	0.0242652	0.0179952	0.0319121	0.0269087	0.0246534	0.033072	0.0221281	0.0160659			46.19	0.0138608	0.0291166	0.0351263	0.0358272	0.0296911	0.0405826	0.0392067	0.0300205
	46.41	0.0310917	0.0204324	0.0315987	0.0254506	0.0263252	0.0345138	0.0217218	0.0202749			46.39	0.0156027	0.0292589	0.0393944	0.0327817	0.0285063	0.0419889	0.0389998	0.0252803
	46.6	0.0290028	0.0150379	0.0324089	0.0183517	0.0236879	0.0310706	0.0235135	0.0222504			46.61	0.0156515	0.0286878	0.015283	0.0335942	0.0325811	0.0385298	0.0390917	0.0304053
	46.8	0.0291092	0.0227807	0.0324249	0.0269716	0.0264839	0.0343825	0.0246136	0.019717			46.8	0.0159188	0.0270821	0.0418681	0.0323553	0.0320861	0.0378501	0.0372214	0.0294791
	47	0.0296286	0.0186255	0.0332844	0.0272582	0.0237399	0.0372256	0.0220045	0.0185526			47	0.0136791	0.0307368	0.0446773	0.0317786	0.0315462	0.0405331	0.0424222	0.0234679
	47.21	0.0288041	0.0216137	0.0368732	0.0300837	0.0263975	0.0323198	0.0216702	0.0200769			47.19	0.0179346	0.030949	0.0445014	0.0340156	0.0231683	0.0426011	0.037605	0.0219068
	47.41	0.0267893	0.0235535	0.0324121	0.0259653	0.0215694	0.0312383	0.0198139	0.0236171			47.41	0.0147211	0.0260056	0.0321459	0.0320703	0.0226026	0.040289	0.0440128	0.0280125
	47.61	0.0315853	0.0215554	0.0314656	0.0222834	0.0219975	0.0332071	0.0210145	0.0210648			47.61	0.0138839	0.0330544	0.0259708	0.0317124	0.0274041	0.0385418	0.0405288	0.0307091
	47.8	0.0297186	0.0179787	0.0299662	0.0247772	0.0299623	0.0327466	0.023621	0.0230458			47.8	0.0161872	0.0316577	0.0278615	0.0290276	0.0308067	0.0386496	0.0405858	0.0251101
	48	0.032696	0.0197439	0.0327093	0.0246374	0.0239908	0.0337366	0.0238751	0.0233104			48	0.0184561	0.0337843	0.0371195	0.0308297	0.0287731	0.0416982	0.0393239	0.0315787
	48.2	0.0328117	0.0238627	0.0341342	0.0249596	0.0256899	0.0323947	0.0219018	0.0237141			48.2	0.0161544	0.0316279	0.0436717	0.032989	0.0281056	0.0414749	0.0388659	0.0235876
	48.41	0.0271349	0.0244044	0.0363451	0.0226428	0.0270234	0.0277	0.023369	0.0221068			48.41	0.0162846	0.0330072	0.052472	0.0358273	0.031868	0.0410613	0.0381644	0.0286238
	48.61	0.029508	0.0217541	0.0359607	0.030078	0.0282066	0.0351613	0.0224199	0.0237627			48.61	0.0157775	0.0313708	0.0411309	0.0336595	0.0293532	0.0406034	0.0405218	0.0284956
	48.81	0.0308476	0.0205906	0.0359087	0.0240065	0.0291942	0.0367426	0.022101	0.0222567			48.8	0.0199655	0.0355222	0.0386917	0.0362456	0.0279862	0.0410136	0.0393224	0.0261379
	49	0.0312247	0.0225394	0.0382841	0.0278988	0.0254181	0.0361548	0.0254321	0.0233232			49.02	0.0145174	0.0337637	0.0372294	0.0328972	0.0289047	0.0396958	0.0395546	0.024777
	49.2	0.0317336	0.0192872	0.03404	0.0253994	0.0285541	0.0369657	0.0210401	0.0215944			49.2	0.0143996	0.0317824	0.0390808	0.0364525	0.026803	0.0427061	0.0390827	0.0278439
	49.41	0.0282837	0.0248224	0.0341097	0.0286394	0.0306987	0.0329771	0.0235467	0.01881			49.41	0.0149567	0.0342894	0.0396381	0.0345947	0.0299001	0.0430275	0.0393039	0.0292
	49.61	0.0316794	0.0225543	0.0332027	0.0302112	0.0253526	0.035029	0.0232704	0.0232694			49.59	0.0164749	0.0304266	0.027931	0.0338093	0.0296487	0.0443178	0.0375849	0.0329365
	49.81	0.0305466	0.0238514	0.0342146	0.0226896	0.0282426	0.0332495	0.0235908	0.0244775			49.8	0.0185049	0.032669	0.03744	0.0375379	0.0284089	0.0446808	0.0383035	0.0242223
	50	0.0344259	0.0251058	0.0344881	0.0267575	0.0290491	0.033744	0.0245911	0.0195513			50.01	0.0232213	0.0319372	0.050227	0.0401367	0.029659	0.0403102	0.0396031	0.0303789
	50.2	0.0323642	0.0230557	0.0291905	0.0279188	0.0290369	0.0360035	0.0272309	0.0212554			50.2	0.0218129	0.0306434	0.0436317	0.0315307	0.0305977	0.0415299	0.042021	0.0285539
	50.4	0.0304965	0.0217885	0.0309364	0.0282748	0.028345	0.0344404	0.0234634	0.0226005			50.4	0.016949	0.0273569	0.0314694	0.0381635	0.0290371	0.0426279	0.0425276	0.0268102
	50.61	0.0335013	0.0223978	0.0373167	0.0233876	0.0382256	0.0311014	0.0247758	0.0240143			50.61	0.0193779	0.0318602	0.0493755	0.0365328	0.0290073	0.0424719	0.0436873	0.0328109
	50.81	0.0305196	0.0218208	0.0370101	0.034576	0.0291949	0.0373361	0.0220657	0.0254747			50.79	0.0171044	0.0303202	0.0398594	0.0315726	0.0320829	0.0448495	0.0378949	0.0280759
	51.01	0.0350797	0.0202171	0.0375791	0.0281697	0.0241757	0.0326951	0.024356	0.0193773			51	0.0145081	0.0354248	0.0353082	0.0339859	0.0267758	0.0413632	0.0395762	0.0291935
	51.2	0.0296727	0.0190129	0.0385312	0.0236439	0.02989	0.0353913	0.0296736	0.0238526			51.22	0.0199652	0.0330074	0.0425846	0.0348231	0.0320586	0.0459401	0.0415373	0.0295368
	51.4	0.029189	0.0190479	0.0330402	0.0300353	0.0292941	0.0327559	0.027006	0.0213519			51.39	0.0189392	0.0331096	0.035477	0.0343327	0.0296117	0.0459377	0.0385231	0.030202
	51.6	0.0317253	0.0223558	0.0359021	0.0270018	0.0295348	0.0363832	0.0276856	0.0219548			51.61	0.0201077	0.0337073	0.0442986	0.0397437	0.0286515	0.0448473	0.039874	0.0324602
	51.81	0.0300693	0.0271147	0.0328003	0.0258374	0.0289119	0.0309236	0.0265697	0.0262804			51.81	0.0197773	0.0307583	0.0445296	0.0326909	0.0289345	0.0445153	0.04305	0.0308739
	52	0.0323911	0.0190002	0.038212	0.0265706	0.0255888	0.0379484	0.0261623	0.0195788			52.01	0.0176094	0.0341136	0.0323419	0.0333379	0.0370446	0.0414083	0.0421799	0.0338574
	52.21	0.0318736	0.0244127	0.035762	0.025631	0.0283071	0.0388539	0.0292781	0.0246419			52.21	0.0192436	0.0355666	0.047837	0.0340384	0.0329123	0.0395185	0.0426078	0.0287559
	52.4	0.0317217	0.0229641	0.0352058	0.0268237	0.0265	0.0315167	0.0257943	0.0215452			52.39	0.0155739	0.0309608	0.0467781	0.0338856	0.0312639	0.0416865	0.0434824	0.0318782
	52.6	0.030699	0.0228554	0.0406473	0.0276944	0.0282303	0.0357161	0.0246082	0.0225279			52.59	0.0163862	0.0335148	0.0377015	0.0319653	0.03136	0.0474022	0.0398975	0.0261364
	52.81	0.0327346	0.0270387	0.0383887	0.0328712	0.0241747	0.0364838	0.0257189	0.0244606			52.81	0.0147801	0.0320657	0.0448626	0.0370308	0.0340549	0.0420428	0.0401908	0.026763
	53.01	0.0326286	0.0238319	0.0366021	0.0300254	0.0307725	0.038351	0.0285656	0.0211172			52.99	0.0178031	0.0363363	0.0434767	0.0353061	0.0381443	0.0436914	0.0400983	0.029948
	53.2	0.0305153	0.0248063	0.036077	0.026932	0.0222672	0.0350424	0.0241722	0.0226233			53.21	0.0189415	0.0345478	0.0350013	0.0357976	0.031112	0.0490743	0.0403946	0.0269804
	53.4	0.0303754	0.0254804	0.0354852	0.0277138	0.0292834	0.0377022	0.0230931	0.0220992			53.4	0.0166707	0.0365455	0.0398583	0.0354422	0.0304949	0.0419073	0.0431898	0.0318637
	53.6	0.0343596	0.0230155	0.0351518	0.0295718	0.0320358	0.0396302	0.0273456	0.0250949			53.59	0.0216529	0.0320308	0.0481882	0.0354009	0.0299087	0.0485458	0.0412415	0.0305951
	53.8	0.033741	0.0243749	0.0347702	0.0303946	0.028371	0.0378804	0.0248569	0.027927			53.8	0.0200209	0.0320394	0.038959	0.0341424	0.0294085	0.040515	0.0463575	0.0324903
	53.99	0.0356143	0.0210246	0.0349039	0.0298852	0.0305322	0.0348322	0.0276866	0.0270975			54.01	0.0210122	0.0336993	0.0452586	0.0388015	0.0307015	0.0435293	0.0381799	0.0320234
	54.21	0.0341563	0.0267434	0.0330186	0.0266036	0.0294942	0.0371415	0.0235782	0.0214734			54.21	0.0189061	0.0281643	0.0469869	0.0377649	0.0288353	0.0444837	0.0375443	0.0342793
	54.4	0.0301109	0.0246837	0.040713	0.0284341	0.0295027	0.038463	0.0293083	0.0261382			54.41	0.0184937	0.0361828	0.0395923	0.0325354	0.0308395	0.0441002	0.0424557	0.0279114
	54.62	0.0346644	0.0227283	0.0339819	0.0321577	0.0303292	0.0374344	0.0257523	0.0270296			54.6	0.0163809	0.0333101	0.0432224	0.0365065	0.0312555	0.0467962	0.0477423	0.0256424
	54.8	0.0292069	0.0224484	0.0342687	0.0285797	0.0323497	0.0360444	0.0241282	0.0225153			54.8	0.0204337	0.0303838	0.0382652	0.0380219	0.0325745	0.0423924	0.0435667	0.0298527
	55.01	0.0374347	0.0302027	0.035972	0.0293991	0.0277411	0.0358826	0.0240341	0.0260542			55.01	0.0183214	0.0364479	0.048181	0.0394023	0.0315157	0.0456616	0.0463904	0.0264193
	55.21	0.0326755	0.0260773	0.0414492	0.0298212	0.0275014	0.0331047	0.0242568	0.0278819			55.19	0.0235649	0.0359581	0.0421253	0.0298881	0.0304864	0.0463827	0.0430564	0.0280028
	55.4	0.0352145	0.0233641	0.0414891	0.0302338	0.0328969	0.0362012	0.0253983	0.0234644			55.41	0.0202292	0.0337177	0.0334115	0.0396004	0.0314991	0.0464532	0.0389058	0.0283073
	55.61	0.0345608	0.0253452	0.0401208	0.033087	0.0258588	0.0389299	0.0262243	0.0280709			55.6	0.0192562	0.0373961	0.0381481	0.0365818	0.0352518	0.0440722	0.0465804	0.0291945
	55.8	0.0324932	0.0234077	0.0392561	0.0308144	0.0248569	0.0383409	0.0258434	0.0246369			55.8	0.020878	0.0362288	0.0438742	0.0343733	0.0317295	0.0444442	0.0433699	0.0290815
	56	0.0351534	0.0240073	0.0370604	0.0282335	0.0271865	0.0381039	0.0235855	0.0223868			56	0.0213103	0.0377405	0.0423773	0.0369483	0.0335117	0.0461249	0.0436016	0.0280921
	56.21	0.0328586	0.0232646	0.040036	0.0315281	0.0305541	0.0385931	0.0298343	0.0230828			56.21	0.0223216	0.0378612	0.0397968	0.0411663	0.0293333	0.0472532	0.0385433	0.0308653
	56.39	0.0365888	0.0269617	0.0386571	0.0269085	0.0267866	0.0408194	0.0199694	0.0232641			56.39	0.0169568	0.0349528	0.0401366	0.0385659	0.0309504	0.0456364	0.0422666	0.0337391
	56.61	0.0311213	0.0264829	0.0365566	0.0300703	0.0365113	0.0381562	0.0260596	0.0270399			56.61	0.0149814	0.0324905	0.0318927	0.0352762	0.0361626	0.0477679	0.0440505	0.033931
	56.8	0.0324321	0.0299523	0.0399375	0.0307676	0.0331477	0.034945	0.0323233	0.0275491			56.8	0.0219236	0.0337818	0.0390797	0.0369776	0.033564	0.0475776	0.0433491	0.0273943
	57	0.0336323	0.0244518	0.0390807	0.0275543	0.0302974	0.0359692	0.0297493	0.0252424			57	0.0217447	0.0387047	0.043909	0.0375696	0.0341311	0.0448668	0.0380349	0.0327612
	57.21	0.036305	0.0231568	0.0405549	0.0341941	0.0308753	0.0416417	0.0271241	0.0266143			57.21	0.0187498	0.0392369	0.0441605	0.0382439	0.0334996	0.0425541	0.042844	0.0280964
	57.41	0.0320076	0.0275202	0.0441895	0.0314175	0.0323378	0.0367445	0.025542	0.0290647			57.39	0.0195381	0.0319917	0.0452059	0.0346746	0.0335561	0.0443122	0.0425466	0.0289898
	57.61	0.0325978	0.0251232	0.0393783	0.0276061	0.0315465	0.0359834	0.0206676	0.0267582			57.6	0.016271	0.0346086	0.0447335	0.037751	0.0339139	0.0442031	0.0438217	0.0292674
	57.81	0.0345598	0.023055	0.040053	0.0287497	0.0306139	0.0340147	0.0259785	0.0282218			57.81	0.0200284	0.0344651	0.0457198	0.0386478	0.0356333	0.0472603	0.0429288	0.0284906
	58	0.0372532	0.0233477	0.0383777	0.0285402	0.0314826	0.0408562	0.0282172	0.0240274			58	0.0199197	0.0313279	0.0378636	0.0378064	0.0331727	0.0448213	0.0412719	0.029754
	58.2	0.0354509	0.025718	0.0417863	0.0285408	0.0312413	0.0363209	0.0254419	0.0235696			58.19	0.0205469	0.0331562	0.0440773	0.0397541	0.0275467	0.0489466	0.0482366	0.0266727
	58.41	0.0363253	0.0257278	0.042397	0.0327178	0.0316997	0.0377792	0.027607	0.0246527			58.41	0.0220985	0.0348396	0.0432261	0.0363252	0.0349828	0.0453129	0.0400484	0.0346011
	58.61	0.0317416	0.0247438	0.0371159	0.0279898	0.0281349	0.0400399	0.0247024	0.0280857			58.61	0.020016	0.0322261	0.0411583	0.0389499	0.0329217	0.0464955	0.0440235	0.0321299
	58.8	0.0377395	0.0275193	0.0426158	0.0302111	0.034876	0.0396702	0.031981	0.0227846			58.81	0.018088	0.0315531	0.0419913	0.0385258	0.0307661	0.0470975	0.0437576	0.0272949
	59	0.0361266	0.0293635	0.0420577	0.0326104	0.0345572	0.0381895	0.0255092	0.0265393			59	0.0186945	0.0366173	0.0495443	0.0400911	0.0363206	0.0495413	0.0457019	0.0327432
	59.2	0.0375314	0.0246061	0.034359	0.0300813	0.034393	0.0395249	0.0260734	0.0252247			59.2	0.0190953	0.0366174	0.0413538	0.0390458	0.0333452	0.0514927	0.0453923	0.0321558
	59.4	0.0365665	0.0248788	0.0416196	0.0305952	0.0347273	0.0437578	0.0244288	0.0287187			59.41	0.0192539	0.0388918	0.0361645	0.0401771	0.0357549	0.0462714	0.0458329	0.0327607
	59.61	0.0340148	0.0274791	0.038289	0.0297366	0.0335997	0.0382461	0.0281181	0.0280606			59.61	0.0189959	0.0350825	0.0498899	0.0380145	0.0343434	0.0460813	0.0450283	0.0329901
	59.81	0.0372941	0.0258562	0.0400218	0.032268	0.0330634	0.0409363	0.0296259	0.0240229			59.81	0.0212666	0.0395401	0.0442075	0.0379681	0.0345261	0.0474189	0.0439999	0.0308393
	60.01	0.0349402	0.0213695	0.0366649	0.0298648	0.0300914	0.0377405	0.0222242	0.0303169			60.01	0.0111979	0.0325536	0.0490159	0.0374459	0.036389	0.0425705	0.0385599	0.0290694
	60.21	0.0337102	0.0193335	0.0368601	0.0315653	0.0336427	0.0375643	0.0219927	0.0275825			60.21	0.0176095	0.0306266	0.0589313	0.0342888	0.0300781	0.0387	0.033329	0.0280837
	60.42	0.0361966	0.0203581	0.0360101	0.031974	0.0277897	0.038649	0.0222645	0.0277947			60.42	0.0196086	0.031829	0.0522198	0.0352189	0.0344199	0.0417362	0.0273652	0.0310791
	60.62	0.0388074	0.0235586	0.037644	0.0290795	0.0336336	0.0371186	0.0204905	0.0247314			60.62	0.0195961	0.0321352	0.0413341	0.0369033	0.0334616	0.0436022	0.0328565	0.026161
	60.81	0.0347954	0.0257749	0.0374074	0.0348063	0.0348103	0.0376012	0.0231978	0.0292457			60.82	0.0159332	0.0366666	0.0508169	0.0386236	0.0364998	0.041953	0.030462	0.0307909
	61.01	0.0382353	0.0195978	0.0388961	0.0316669	0.0278391	0.0441335	0.0217424	0.0301984			61.01	0.0195211	0.0335524	0.0487426	0.0344611	0.0364473	0.0408494	0.0358269	0.0292066
	61.21	0.0359938	0.0236637	0.0389243	0.033239	0.0357515	0.0368914	0.0223172	0.0327852			61.21	0.0177858	0.0341935	0.0496019	0.0379334	0.0370165	0.0395202	0.0336435	0.0284298
	61.41	0.040864	0.027541	0.0406436	0.027144	0.036294	0.0425428	0.0206316	0.0311303			61.41	0.0207033	0.038776	0.0534332	0.0369818	0.0374606	0.0415425	0.03658	0.0291118
	61.62	0.0386667	0.0239138	0.0364346	0.034267	0.0307881	0.0392786	0.0249652	0.0304766			61.6	0.0216375	0.0394177	0.0607015	0.0421045	0.0429666	0.0437961	0.0358761	0.0262943
	61.82	0.0424843	0.0237819	0.0423161	0.0337222	0.0322602	0.0431631	0.0256232	0.0273342			61.82	0.0263385	0.03985	0.0504654	0.0355742	0.03879	0.0491601	0.038542	0.0338178
	62.02	0.0430767	0.0286244	0.0390216	0.0310003	0.0349812	0.0414141	0.0300682	0.037138			62.02	0.0235372	0.0382335	0.0534846	0.0399016	0.0356657	0.0461381	0.044777	0.03384
	62.21	0.0399547	0.0300085	0.0461388	0.0360287	0.0394365	0.0436553	0.0255119	0.0343418			62.21	0.0256927	0.0414466	0.0575849	0.0466182	0.0432223	0.0469635	0.0412037	0.0310473
	62.41	0.0441239	0.0304434	0.0429235	0.0355624	0.0349222	0.0451071	0.0296344	0.0329583			62.41	0.0267758	0.0395976	0.0501557	0.0421459	0.0364377	0.0496678	0.0422539	0.0307673
	62.62	0.0447738	0.0298441	0.0434343	0.0384045	0.0395719	0.0452742	0.0246346	0.03634			62.62	0.0247108	0.0424206	0.059514	0.0455165	0.0381323	0.0523032	0.0434418	0.0354961
	62.82	0.0467408	0.0283338	0.0458472	0.0395668	0.0380763	0.0499675	0.0308399	0.034889			62.82	0.0269335	0.0351474	0.0559264	0.0446732	0.0411979	0.0506066	0.0426809	0.0367252
	63.02	0.0494138	0.0313798	0.0480717	0.0387112	0.0412532	0.0488923	0.0302392	0.0314994			63.02	0.0285952	0.0424087	0.0656046	0.0449492	0.0459534	0.0493552	0.0443156	0.0423612
	63.22	0.0539254	0.0326992	0.0458224	0.0370025	0.0419399	0.047365	0.0339705	0.0341069			63.22	0.0259548	0.0464472	0.060705	0.0501137	0.041265	0.0511404	0.0420852	0.0359156
	63.41	0.0507937	0.0309992	0.0514198	0.0401396	0.0404617	0.0491446	0.0243825	0.0357206			63.41	0.031622	0.0446172	0.0537374	0.0498466	0.0492389	0.0529085	0.0448956	0.0408978
	63.6	0.0515331	0.0354044	0.0482983	0.0365475	0.0435484	0.0517466	0.0307198	0.0417798			63.61	0.031566	0.0453914	0.0499151	0.0478668	0.0485589	0.0504466	0.0495013	0.0376718
	63.82	0.0476799	0.035721	0.0467998	0.0450596	0.0450278	0.0495136	0.0279569	0.0421416			63.82	0.0315496	0.0465501	0.0702131	0.0492089	0.0414162	0.0519762	0.050363	0.0398554
	64.02	0.0580698	0.0358528	0.0513114	0.0420963	0.0450898	0.0545634	0.0260472	0.0381955			64.02	0.0348136	0.0465435	0.0646282	0.0512472	0.0455934	0.0549359	0.0489182	0.0364171
	64.22	0.0480359	0.0380046	0.0518496	0.0424428	0.043057	0.0488027	0.0365971	0.0393156			64.22	0.030693	0.0514355	0.0573031	0.0499068	0.0515436	0.0559237	0.0474102	0.0454822
	64.41	0.0568152	0.0341577	0.0488266	0.0409207	0.0441386	0.0598286	0.0301038	0.039307			64.41	0.0358159	0.0456995	0.0645745	0.0518138	0.0508249	0.0585662	0.051077	0.0438622
	64.61	0.0583706	0.0384386	0.0518826	0.0435472	0.0473065	0.0561533	0.0384693	0.0388794			64.61	0.0363263	0.0470593	0.0727459	0.0559375	0.0501415	0.0569067	0.0553504	0.0453535
	64.8	0.0577079	0.0370205	0.0540086	0.0438302	0.0496542	0.0581494	0.0381311	0.0418859			64.82	0.0407888	0.0489302	0.0684875	0.0527487	0.0538485	0.0589374	0.0500047	0.0451924
	65.02	0.0576029	0.0377654	0.0519951	0.045542	0.0492751	0.0531275	0.0403213	0.0416552			65	0.0364725	0.0501683	0.0753811	0.0515861	0.05343	0.0628347	0.0580737	0.0461054
	65.22	0.0616853	0.0395934	0.0559773	0.0450265	0.0503805	0.0552004	0.0351782	0.0412874			65.22	0.0407756	0.0510991	0.0682323	0.058168	0.0557795	0.0599502	0.0514079	0.0434119
	65.42	0.0607878	0.0420855	0.0587908	0.0463274	0.0544838	0.0620702	0.0361185	0.0455465			65.41	0.0389328	0.0560858	0.0627176	0.0616324	0.0541465	0.0577002	0.0549329	0.0452885
	65.61	0.0677197	0.0442144	0.0596703	0.0504933	0.0523503	0.0604823	0.0362026	0.0407295			65.61	0.0430638	0.0590814	0.0559764	0.0585938	0.0553073	0.0615948	0.058919	0.0459965
	65.81	0.0658834	0.0416153	0.059788	0.0499078	0.0518901	0.0602432	0.0413471	0.0447943			65.81	0.0421021	0.0526728	0.0602325	0.0536789	0.0533599	0.0615298	0.0569861	0.0445914
	66.02	0.0683047	0.0491437	0.0660481	0.0511848	0.0566934	0.0653105	0.0402265	0.0452123			66.02	0.0445182	0.0545969	0.0628199	0.0590736	0.0574067	0.06542	0.0615659	0.0463758
	66.22	0.07073	0.0440731	0.0651923	0.0514475	0.0565865	0.0630941	0.039543	0.0431139			66.22	0.0455861	0.0517623	0.075988	0.0559834	0.0590965	0.0654021	0.0624689	0.0488053
	66.42	0.0668509	0.0499182	0.0618482	0.0503647	0.0511269	0.0632905	0.0452999	0.0481934			66.42	0.0413948	0.0630716	0.0802514	0.0618993	0.0595353	0.0659493	0.0577619	0.050861
	66.61	0.0735989	0.0518083	0.0657279	0.0530565	0.0605174	0.0663877	0.0434761	0.0465276			66.61	0.0459662	0.0584689	0.0758896	0.0643831	0.0583789	0.0682254	0.0625466	0.0493946
	66.81	0.072154	0.0517368	0.0650205	0.0528523	0.0560039	0.0656595	0.0423061	0.0493745			66.81	0.0434597	0.0611618	0.0763992	0.0664922	0.0620493	0.071587	0.0634807	0.0539541
	67.01	0.0696356	0.049321	0.0656432	0.0561536	0.0591535	0.0678831	0.0423818	0.0482311			67.01	0.0431621	0.0586992	0.074633	0.0654896	0.0686395	0.066102	0.0671793	0.0511037
	67.22	0.077017	0.0539002	0.0654399	0.0509191	0.0628563	0.0717962	0.0453181	0.0501829			67.22	0.0489158	0.0602787	0.0768035	0.0661482	0.0620838	0.0692679	0.064011	0.0462377
	67.42	0.0754495	0.0511876	0.0664267	0.0581444	0.0662604	0.0705196	0.0480639	0.048228			67.42	0.0519581	0.0642884	0.0794187	0.065157	0.0655846	0.0728209	0.0671379	0.054862
	67.62	0.0787162	0.0569812	0.0669668	0.0558007	0.0582997	0.0642507	0.0447522	0.0514953			67.62	0.0527362	0.0624599	0.0991303	0.0698234	0.0633673	0.0702835	0.0672287	0.0540233
	67.81	0.0738414	0.0535166	0.0676107	0.057704	0.0630937	0.0711339	0.0501453	0.047478			67.81	0.0544721	0.0682162	0.0939414	0.0691583	0.0640484	0.069247	0.0703211	0.0589601
	68.01	0.0832832	0.0512354	0.0680822	0.054596	0.0594635	0.0703726	0.0526344	0.0549448			68.01	0.0520575	0.0686714	0.0938419	0.0706501	0.0658134	0.0765538	0.0719713	0.0553478
	68.22	0.0792102	0.0518597	0.0710065	0.057965	0.0635631	0.0698877	0.0517772	0.0516164			68.22	0.0544614	0.062802	0.0830625	0.0664463	0.0687086	0.0781146	0.0718569	0.0546578
	68.42	0.0833891	0.060379	0.0737426	0.0550471	0.0608465	0.0707203	0.0505859	0.051472			68.42	0.0551266	0.0682291	0.0915173	0.0707148	0.0653687	0.0751082	0.071524	0.0594437
	68.62	0.0812155	0.060014	0.0720438	0.0568246	0.0690376	0.0772916	0.0425812	0.058236			68.62	0.055086	0.0693867	0.0883495	0.0753175	0.0653978	0.0841689	0.0743081	0.0651392
	68.82	0.0840193	0.0620545	0.0742332	0.0611002	0.0670659	0.0740587	0.0516919	0.0546884			68.82	0.0581184	0.0701139	0.10004	0.0725233	0.0724614	0.0763939	0.0753593	0.0604287
	69.01	0.0902924	0.0593325	0.0689159	0.0628587	0.0710231	0.0761555	0.0483516	0.0559331			69.01	0.059062	0.0718973	0.096527	0.0736675	0.0781156	0.0767193	0.0708512	0.0598066
	69.21	0.0862168	0.0606866	0.0734568	0.0655553	0.0724548	0.0784385	0.0522439	0.0580716			69.21	0.0576085	0.0716909	0.095969	0.0742166	0.071298	0.0743178	0.0784964	0.0643062
	69.42	0.0926124	0.0589272	0.0754339	0.0659376	0.0705201	0.0750942	0.0536556	0.0561786			69.42	0.0558081	0.0698759	0.0872722	0.0787536	0.0730706	0.0819874	0.0802806	0.0623105
	69.62	0.0928739	0.0625117	0.0798423	0.0679623	0.0708988	0.0745394	0.0514704	0.0624932			69.62	0.0618308	0.0715909	0.101156	0.0789007	0.0774392	0.0828796	0.0832826	0.0633767
	69.82	0.0881904	0.0634227	0.0801872	0.0672911	0.0737107	0.0789388	0.0613427	0.0600383			69.81	0.0633261	0.0747036	0.0959704	0.0771032	0.0739343	0.0758845	0.0770142	0.0615794
	70.01	0.0963258	0.0679179	0.0784397	0.0658566	0.0712487	0.0795743	0.0576616	0.0603254			70.03	0.0591088	0.0778288	0.0975695	0.0777549	0.0800228	0.0825051	0.0823899	0.067841
	70.21	0.0952555	0.0708446	0.0739378	0.0691077	0.0742661	0.0812476	0.0610105	0.0645071			70.21	0.0682956	0.0767043	0.0935432	0.0817225	0.0807645	0.0841786	0.0814457	0.0684376
	70.42	0.0951293	0.0667396	0.082695	0.0672789	0.0761055	0.0794966	0.0618825	0.0600341			70.42	0.0618838	0.0819343	0.100924	0.0794713	0.0815271	0.0857867	0.0833039	0.0710589
	70.62	0.097184	0.0678326	0.0804214	0.0726443	0.0742596	0.0882207	0.0597307	0.0646149			70.6	0.0648719	0.0807458	0.10305	0.0849971	0.0836462	0.0863838	0.0830402	0.0683996
	70.82	0.101274	0.069013	0.0844983	0.0728162	0.0786682	0.0859837	0.0610056	0.0668063			70.82	0.0665428	0.0791205	0.109682	0.0831705	0.0799788	0.0853103	0.0862098	0.068565
	71.02	0.0955721	0.0701623	0.0837877	0.0677934	0.0771504	0.0879984	0.0649962	0.0615158			71.02	0.0648463	0.078502	0.103231	0.084768	0.083214	0.0862866	0.0862358	0.0688965
	71.22	0.0979413	0.0703551	0.0811073	0.0717839	0.080945	0.0874803	0.0625292	0.0682645			71.21	0.0712215	0.0799561	0.103743	0.084489	0.0840285	0.0861897	0.08743	0.0699273
	71.41	0.102962	0.0715167	0.0887241	0.0745419	0.0808361	0.084763	0.0662233	0.0728017			71.41	0.0656376	0.081303	0.0942607	0.0868759	0.0846057	0.0861967	0.0875868	0.0731889
	71.6	0.105195	0.0721047	0.0918023	0.0726814	0.0811358	0.0863335	0.0622693	0.068401			71.62	0.0701667	0.082923	0.0984776	0.084659	0.0847276	0.0944591	0.0837629	0.0724171
	71.82	0.101312	0.0729827	0.0881945	0.0721793	0.0828144	0.0911481	0.0619924	0.0670038			71.82	0.0685036	0.0826789	0.102222	0.0834323	0.0822032	0.0901355	0.0914096	0.0766686
	72.02	0.100164	0.0749844	0.0932807	0.0756227	0.0827	0.090432	0.0628729	0.065462			72.02	0.0726993	0.0868099	0.103834	0.0881794	0.0845105	0.0945834	0.0888383	0.0752499
	72.21	0.103972	0.0752349	0.0896773	0.0773755	0.085444	0.0913528	0.0650135	0.0702649			72.21	0.0738224	0.0821032	0.111596	0.0907134	0.0853886	0.0927865	0.0916329	0.0755131
	72.41	0.111695	0.0785684	0.0948122	0.0757006	0.0905368	0.0915566	0.0693724	0.072235			72.41	0.0761002	0.0861808	0.119994	0.0901516	0.0947118	0.0950392	0.0931964	0.0750134
	72.62	0.102771	0.0761402	0.0899542	0.0778508	0.0864655	0.0943487	0.0670862	0.0741724			72.62	0.0756961	0.0884388	0.115982	0.0920946	0.0914547	0.0962011	0.0970258	0.0803355
	72.8	0.109263	0.0769428	0.0936909	0.0805116	0.0874376	0.0950169	0.067767	0.0710245			72.8	0.0741315	0.0881916	0.112148	0.0965793	0.0903266	0.0971327	0.0946949	0.0781987
	73.02	0.107738	0.0839632	0.0928856	0.0799235	0.0864004	0.0925805	0.0717033	0.0745276			73.01	0.0727535	0.09386	0.119683	0.0953991	0.0913574	0.0982425	0.0924068	0.0751187
	73.21	0.11681	0.0835652	0.0992808	0.0820283	0.0897469	0.0975931	0.0723495	0.072968			73.22	0.0770243	0.0940204	0.1208	0.0919645	0.0964299	0.0981658	0.0971908	0.0785831
	73.41	0.11542	0.0839179	0.09422	0.0793116	0.0936161	0.0955106	0.0735571	0.0756693			73.41	0.0807371	0.0919931	0.119057	0.0974656	0.0949567	0.100893	0.09839	0.0815734
	73.61	0.114547	0.0868285	0.0983658	0.086336	0.0911257	0.101865	0.071824	0.0781035			73.61	0.0802906	0.0920824	0.118553	0.0988187	0.0922487	0.0987396	0.101644	0.080477
	73.82	0.11532	0.0855392	0.0989957	0.0834122	0.091968	0.0984042	0.0778655	0.0769596			73.82	0.0817824	0.0922286	0.114427	0.101882	0.0988655	0.104867	0.101032	0.0771102
	74.02	0.110687	0.086593	0.102184	0.0888748	0.093913	0.101596	0.0757905	0.0746214			74	0.0834158	0.0994424	0.123974	0.0956068	0.0974426	0.104408	0.098267	0.0830528
	74.21	0.116546	0.0861929	0.0995494	0.0876181	0.100688	0.108246	0.0766617	0.0780023			74.22	0.0867277	0.098194	0.122681	0.100717	0.0997542	0.0995512	0.103809	0.082692
	74.41	0.115756	0.0838551	0.102506	0.0883063	0.0962842	0.10292	0.0799376	0.0783873			74.41	0.0859144	0.0980936	0.120169	0.0988253	0.0989015	0.109234	0.100656	0.0853107
	74.61	0.117832	0.0886837	0.105626	0.0888073	0.0971182	0.105583	0.0758248	0.0798532			74.61	0.0912539	0.0980869	0.114518	0.0953668	0.10061	0.103089	0.10397	0.0856031
	74.81	0.122666	0.0865544	0.100492	0.0900035	0.096454	0.10541	0.0779405	0.0884427			74.81	0.0884585	0.0982285	0.119538	0.0987178	0.107411	0.10594	0.103627	0.0844392
	75.02	0.120942	0.0871958	0.102751	0.0895955	0.098264	0.108766	0.0799537	0.0806344			75.02	0.0861817	0.0998227	0.12537	0.106061	0.102459	0.107918	0.108036	0.0869493
	75.22	0.125627	0.0911496	0.106858	0.0893963	0.100669	0.103181	0.0791758	0.0808888			75.22	0.0874505	0.103089	0.124149	0.105629	0.102222	0.108051	0.107179	0.0900675
	75.42	0.12251	0.0910067	0.105279	0.091594	0.0977411	0.109027	0.0798422	0.082315			75.41	0.0903517	0.101399	0.127345	0.104876	0.107852	0.108076	0.106565	0.0866938
	75.61	0.124042	0.0956992	0.110736	0.0876465	0.104301	0.108384	0.0797298	0.0856318			75.61	0.0912652	0.103648	0.121184	0.108808	0.105029	0.105752	0.111028	0.0897774
	75.81	0.130011	0.0955517	0.109991	0.0962396	0.103001	0.111885	0.0824387	0.0846236			75.81	0.0924223	0.108621	0.128066	0.109116	0.111737	0.111603	0.110449	0.0903433
	76.02	0.126039	0.0987483	0.110206	0.0931086	0.104854	0.113505	0.0866116	0.0879937			76.02	0.0928366	0.104293	0.130232	0.109576	0.110767	0.113582	0.107745	0.089108
	76.22	0.130578	0.0983612	0.111978	0.0946089	0.107565	0.115472	0.0859992	0.0922834			76.22	0.0975659	0.103857	0.134536	0.111306	0.109219	0.110764	0.115061	0.0929872
	76.42	0.131795	0.0973771	0.112978	0.096765	0.106951	0.113893	0.0826883	0.0884228			76.42	0.0976018	0.104906	0.126807	0.112994	0.10974	0.114292	0.113419	0.0933892
	76.61	0.134676	0.0972284	0.112729	0.0977154	0.105767	0.113324	0.0874584	0.0860649			76.61	0.0986916	0.108311	0.117856	0.111427	0.11146	0.115333	0.115256	0.0941191
	76.81	0.133381	0.102635	0.111269	0.0979908	0.111518	0.117932	0.0875395	0.0915816			76.81	0.0969545	0.109413	0.142195	0.108881	0.114541	0.116955	0.112282	0.0955948
	77.01	0.133594	0.10072	0.11363	0.0977539	0.111494	0.114178	0.0837115	0.0900638			77.01	0.0985522	0.112355	0.143328	0.108678	0.114985	0.11696	0.113271	0.0962109
	77.2	0.135481	0.104514	0.115804	0.0984685	0.108808	0.121172	0.0882247	0.09443			77.22	0.0968818	0.114092	0.137151	0.115784	0.110679	0.119254	0.119212	0.094492
	77.42	0.14287	0.100707	0.117237	0.0992434	0.113729	0.119217	0.0909292	0.0939808			77.4	0.0995483	0.111882	0.13902	0.119307	0.117128	0.119272	0.119848	0.0941686
	77.62	0.138737	0.105084	0.118875	0.0973956	0.114077	0.120108	0.092531	0.09225			77.62	0.103469	0.113545	0.141974	0.116662	0.110617	0.121046	0.118285	0.0976009
	77.83	0.139399	0.106331	0.120988	0.102851	0.113809	0.120339	0.0941665	0.0932518			77.83	0.104197	0.117998	0.142762	0.113465	0.121294	0.119289	0.119701	0.100204
	78.01	0.143638	0.105929	0.120636	0.103771	0.114687	0.118753	0.0901021	0.0965466			78.01	0.10279	0.116565	0.148949	0.115991	0.115428	0.117749	0.121777	0.100225
	78.22	0.141899	0.104238	0.119422	0.101994	0.117287	0.126103	0.092855	0.0971827			78.22	0.104953	0.115869	0.141017	0.12071	0.119279	0.127153	0.123653	0.100575
	78.4	0.141382	0.106824	0.124506	0.100112	0.121612	0.12622	0.0947783	0.0974621			78.42	0.106925	0.118302	0.14164	0.120527	0.119017	0.121539	0.123699	0.103606
	78.62	0.147327	0.107157	0.125714	0.104766	0.118381	0.121522	0.0948507	0.0975122			78.62	0.107377	0.118354	0.149426	0.12013	0.12064	0.123586	0.127132	0.104482
	78.81	0.143641	0.110246	0.122507	0.110988	0.121239	0.128918	0.0977862	0.100474			78.82	0.109642	0.122099	0.142988	0.123111	0.124058	0.12383	0.125118	0.105436
	79.01	0.146511	0.109605	0.122206	0.10636	0.117809	0.131039	0.0969738	0.0980783			79	0.106944	0.120208	0.149837	0.12391	0.117692	0.128496	0.126927	0.10436
	79.21	0.147235	0.113328	0.12963	0.106969	0.123285	0.126105	0.0964722	0.100922			79.2	0.108808	0.122754	0.150166	0.125037	0.124398	0.124313	0.12952	0.104835
	79.42	0.151466	0.113135	0.127743	0.109091	0.123004	0.130159	0.0949798	0.101198			79.42	0.113295	0.125463	0.151636	0.122188	0.124924	0.128494	0.12697	0.107666
	79.6	0.152535	0.112874	0.126621	0.111522	0.1189	0.13358	0.100201	0.103771			79.6	0.111963	0.12712	0.158198	0.128256	0.127053	0.128656	0.133696	0.109538
	79.81	0.154187	0.117273	0.125044	0.107105	0.126148	0.135206	0.102819	0.103424			79.82	0.113836	0.126898	0.15702	0.126945	0.128596	0.129077	0.130596	0.10795
	80.03	0.15313	0.114067	0.132741	0.114471	0.125411	0.128196	0.0998242	0.103594			80.01	0.112748	0.128675	0.163538	0.126624	0.126633	0.128859	0.130602	0.112735
	80.21	0.154902	0.117467	0.131367	0.111571	0.120071	0.133321	0.0979533	0.103822			80.21	0.114052	0.130342	0.148661	0.129771	0.12879	0.133129	0.134535	0.112953
	80.42	0.156539	0.120797	0.133494	0.111794	0.131044	0.132074	0.103029	0.105365			80.41	0.117191	0.126293	0.156736	0.129539	0.130734	0.132971	0.130671	0.111299
	80.62	0.158375	0.122169	0.136153	0.114153	0.132221	0.139991	0.106025	0.10838			80.62	0.116977	0.130176	0.168771	0.127885	0.128562	0.134433	0.13309	0.109845
	80.81	0.157171	0.115998	0.135819	0.117843	0.131175	0.137484	0.10519	0.107856			80.8	0.116383	0.133703	0.163954	0.132981	0.129523	0.134967	0.133393	0.111784
	81.02	0.160885	0.116273	0.129848	0.113716	0.132186	0.13397	0.106028	0.105802			81.02	0.119365	0.132375	0.158276	0.133959	0.135283	0.13681	0.136182	0.112752
	81.21	0.160522	0.123882	0.136812	0.114765	0.127806	0.135891	0.10523	0.107223			81.21	0.118498	0.13255	0.153053	0.131267	0.134536	0.14287	0.137046	0.115537
	81.41	0.165633	0.12817	0.138817	0.117119	0.130422	0.138685	0.109147	0.111376			81.4	0.120124	0.132222	0.149894	0.132999	0.137866	0.14114	0.145181	0.11228
	81.62	0.163446	0.121262	0.13682	0.118439	0.133143	0.143137	0.111283	0.109768			81.62	0.120898	0.135494	0.170385	0.140034	0.13903	0.141864	0.139373	0.116188
	81.8	0.166799	0.12801	0.141011	0.121747	0.135042	0.142753	0.106922	0.113141			81.82	0.129378	0.139267	0.15508	0.137366	0.137629	0.138421	0.139644	0.118562
	82.02	0.165959	0.130168	0.138097	0.11838	0.135042	0.1446	0.105971	0.111578			82.02	0.124338	0.13895	0.161809	0.136665	0.136713	0.142523	0.144259	0.116414
	82.22	0.165874	0.126833	0.139642	0.122486	0.135902	0.141118	0.109712	0.109119			82.22	0.124918	0.137063	0.160327	0.137594	0.139363	0.147966	0.145272	0.122759
	82.41	0.171118	0.125289	0.142696	0.119678	0.133694	0.144051	0.110927	0.116568			82.41	0.128235	0.145668	0.173476	0.137207	0.134419	0.145126	0.145587	0.118091
	82.61	0.173692	0.124965	0.143744	0.120797	0.139558	0.146757	0.116098	0.113894			82.61	0.126989	0.140761	0.169346	0.144745	0.143203	0.146653	0.143615	0.114916
	82.82	0.168335	0.132589	0.147134	0.123141	0.137152	0.142657	0.113273	0.11213			82.82	0.128079	0.147285	0.171021	0.139413	0.145281	0.147785	0.147365	0.12412
	83.02	0.172659	0.132747	0.145992	0.123736	0.13658	0.149339	0.116023	0.119543			83.02	0.127877	0.14229	0.168815	0.139014	0.141128	0.148936	0.147286	0.11694
	83.21	0.174706	0.134649	0.14706	0.127917	0.139014	0.149017	0.113688	0.115243			83.22	0.133603	0.144806	0.17317	0.14334	0.146401	0.148234	0.143851	0.121648
	83.41	0.173746	0.133433	0.150892	0.130988	0.138918	0.152293	0.110831	0.119523			83.41	0.127818	0.143112	0.190423	0.145874	0.143671	0.148963	0.145563	0.122818
	83.61	0.175488	0.136062	0.145024	0.126064	0.140776	0.153358	0.120723	0.116705			83.61	0.130557	0.145236	0.165636	0.146158	0.147842	0.149062	0.149884	0.123958
	83.82	0.177817	0.135478	0.145693	0.125886	0.145848	0.152943	0.117765	0.119125			83.82	0.132899	0.151001	0.174841	0.143846	0.147377	0.148635	0.151352	0.124231
	84.02	0.182464	0.132229	0.148356	0.12654	0.14836	0.157062	0.117957	0.121834			84	0.133898	0.148411	0.174881	0.147307	0.150245	0.154394	0.154365	0.12818
	84.21	0.178506	0.138158	0.153212	0.128027	0.146713	0.150925	0.116266	0.119531			84.22	0.136884	0.147966	0.180917	0.147633	0.14808	0.156575	0.156895	0.129782
	84.42	0.18117	0.138873	0.14741	0.132318	0.147919	0.157544	0.119265	0.124293			84.42	0.134847	0.150164	0.170677	0.149187	0.152799	0.154867	0.154196	0.133577
	84.6	0.181853	0.139615	0.153585	0.136589	0.147796	0.1598	0.119111	0.128276			84.6	0.136708	0.153539	0.177711	0.149251	0.151821	0.157057	0.152551	0.129119
	84.81	0.185633	0.145184	0.153532	0.135433	0.151158	0.157326	0.121725	0.124621			84.81	0.137557	0.154135	0.182173	0.152242	0.157023	0.155851	0.162788	0.127031
	85.02	0.182894	0.138624	0.155972	0.136121	0.152201	0.161373	0.12655	0.12518			85.02	0.141771	0.152252	0.194807	0.15329	0.151535	0.159474	0.153478	0.132244
	85.2	0.180961	0.14215	0.154468	0.134771	0.154797	0.157859	0.120797	0.127506			85.2	0.138854	0.151288	0.186143	0.155425	0.154622	0.158837	0.156102	0.136887
	85.42	0.186503	0.146948	0.157244	0.14137	0.150466	0.163113	0.122089	0.128508			85.41	0.145384	0.155086	0.196248	0.15426	0.159299	0.160588	0.159651	0.134669
	85.61	0.187942	0.14363	0.157383	0.138954	0.152082	0.160719	0.125699	0.125597			85.63	0.14049	0.156225	0.186261	0.156996	0.154874	0.161125	0.160681	0.134008
	85.8	0.187062	0.144286	0.163272	0.13782	0.155646	0.158941	0.127749	0.127082			85.8	0.142	0.15666	0.189892	0.154554	0.162238	0.16109	0.164094	0.135281
	86.02	0.191282	0.142273	0.158309	0.134765	0.153396	0.163351	0.127728	0.131172			86	0.148616	0.15852	0.184407	0.159521	0.157649	0.160775	0.162462	0.135534
	86.2	0.194673	0.14764	0.161304	0.139859	0.15962	0.165739	0.129979	0.130929			86.22	0.142473	0.155354	0.190721	0.158885	0.163057	0.163034	0.161392	0.137306
	86.41	0.195035	0.148025	0.160982	0.140968	0.158068	0.166081	0.131723	0.130865			86.41	0.145747	0.158743	0.203035	0.160772	0.163372	0.163744	0.163815	0.137944
	86.62	0.195753	0.149339	0.164796	0.137143	0.1588	0.164269	0.129928	0.13525			86.62	0.146946	0.160864	0.193336	0.162301	0.164118	0.163022	0.165271	0.139628
	86.81	0.198309	0.150589	0.161215	0.142804	0.16345	0.16414	0.1313	0.135824			86.81	0.151132	0.161801	0.193844	0.16227	0.16271	0.165967	0.166869	0.138945
	87	0.199236	0.151589	0.165646	0.138741	0.154992	0.169155	0.132541	0.133566			87.01	0.147208	0.161412	0.184104	0.162988	0.165377	0.168784	0.167891	0.136379
	87.22	0.199109	0.154802	0.167354	0.142591	0.162906	0.172099	0.134041	0.136472			87.22	0.155316	0.166359	0.208593	0.161761	0.164932	0.167692	0.167872	0.140486
	87.42	0.199658	0.155104	0.165767	0.142067	0.15974	0.167429	0.13582	0.133105			87.42	0.150418	0.164985	0.194555	0.160349	0.165328	0.16808	0.168887	0.140716
	87.62	0.19665	0.157606	0.165507	0.143071	0.163339	0.171166	0.133997	0.138337			87.61	0.152197	0.166241	0.192479	0.162219	0.165817	0.170376	0.172355	0.142361
	87.81	0.204071	0.152032	0.165503	0.146201	0.168234	0.17662	0.137077	0.138986			87.81	0.148566	0.163005	0.204436	0.161981	0.168038	0.173845	0.169589	0.146604
	88.01	0.205541	0.15912	0.173828	0.148629	0.168581	0.170983	0.135096	0.136937			88.01	0.156864	0.171721	0.215081	0.16556	0.170122	0.169074	0.172975	0.143868
	88.22	0.205358	0.156861	0.170262	0.145284	0.165343	0.173486	0.13677	0.141172			88.2	0.154617	0.17023	0.199234	0.170247	0.170597	0.176695	0.175902	0.148076
	88.4	0.205385	0.156851	0.17271	0.148696	0.164299	0.175131	0.141938	0.14044			88.42	0.155864	0.17127	0.202606	0.172909	0.172928	0.172405	0.176894	0.146561
	88.62	0.202566	0.160977	0.174086	0.146097	0.171778	0.176664	0.141158	0.138507			88.62	0.157625	0.173792	0.196331	0.170538	0.172449	0.176254	0.176475	0.150147
	88.82	0.208971	0.162114	0.177198	0.152507	0.168939	0.181062	0.141094	0.141157			88.82	0.160286	0.174531	0.204554	0.170677	0.174091	0.177957	0.176296	0.149722
	89.01	0.209594	0.162989	0.176857	0.151632	0.175251	0.178658	0.146183	0.142929			89.01	0.162452	0.173709	0.213553	0.173239	0.173831	0.17813	0.176122	0.1461
	89.21	0.205916	0.159795	0.175157	0.151864	0.176383	0.180198	0.142666	0.146526			89.21	0.164682	0.171971	0.207574	0.176068	0.180476	0.175301	0.179014	0.149067
	89.4	0.211232	0.165875	0.17937	0.154557	0.175786	0.182663	0.142363	0.14192			89.42	0.160508	0.174582	0.220494	0.179367	0.178616	0.178557	0.183388	0.154252
	89.62	0.213785	0.169201	0.176802	0.150805	0.171007	0.177302	0.146182	0.144272			89.62	0.164059	0.174744	0.21685	0.177433	0.181438	0.180035	0.184282	0.150166
	89.82	0.219497	0.167448	0.178725	0.155185	0.173457	0.181656	0.144998	0.140068			89.82	0.160595	0.17779	0.204161	0.173613	0.177601	0.181484	0.179066	0.153305
	90.02	0.215692	0.167871	0.177266	0.158587	0.175048	0.181482	0.145904	0.145194			90.02	0.166715	0.175506	0.206331	0.178929	0.183073	0.18309	0.185165	0.157132
	90.21	0.21408	0.168142	0.183304	0.159136	0.179298	0.182103	0.144406	0.148334			90.21	0.166505	0.179366	0.222007	0.178774	0.182445	0.183328	0.182822	0.150093
	90.4	0.216451	0.171487	0.181046	0.155189	0.17965	0.184342	0.149752	0.145357			90.41	0.167353	0.175946	0.214753	0.1829	0.17876	0.181319	0.188237	0.152458
	90.62	0.215985	0.173105	0.181581	0.159283	0.178007	0.186651	0.150079	0.151945			90.62	0.169887	0.180376	0.201924	0.177407	0.183222	0.188673	0.187897	0.15629
	90.82	0.218034	0.169912	0.187517	0.158709	0.179198	0.187098	0.153309	0.153343			90.82	0.168077	0.181563	0.216817	0.181137	0.186226	0.18406	0.18444	0.158562
	91.01	0.222643	0.169049	0.184761	0.162368	0.180309	0.193991	0.148789	0.14553			91.02	0.168565	0.183063	0.215775	0.18051	0.184932	0.185776	0.187598	0.161293
	91.21	0.221678	0.175006	0.183909	0.164008	0.18214	0.190502	0.149707	0.147938			91.21	0.167472	0.183984	0.220653	0.18239	0.184192	0.186781	0.188806	0.159566
	91.4	0.225109	0.175059	0.186401	0.160134	0.182504	0.193685	0.148658	0.151008			91.41	0.169249	0.185484	0.228691	0.186371	0.190111	0.186225	0.189849	0.159848
	91.62	0.227497	0.1752	0.189221	0.162023	0.186685	0.190865	0.155244	0.153581			91.62	0.171321	0.185694	0.225414	0.186411	0.185331	0.195196	0.193368	0.158147
	91.82	0.228008	0.18151	0.192563	0.164424	0.184054	0.195651	0.153764	0.152091			91.82	0.172768	0.187534	0.224862	0.195014	0.193535	0.188232	0.193259	0.161713
	92.01	0.229962	0.175731	0.193173	0.166391	0.181585	0.19267	0.152665	0.155527			92.01	0.170848	0.190047	0.216584	0.188127	0.194492	0.190243	0.194284	0.159858
	92.22	0.223584	0.178213	0.189175	0.166916	0.185134	0.19389	0.155799	0.156742			92.21	0.181446	0.192192	0.227424	0.190029	0.192761	0.190362	0.193747	0.159275
	92.41	0.231867	0.178545	0.193237	0.165284	0.189294	0.197353	0.152887	0.15581			92.41	0.176677	0.189939	0.226062	0.193157	0.193681	0.193301	0.199611	0.165223
	92.61	0.232793	0.183332	0.192979	0.165906	0.188896	0.195375	0.156053	0.154611			92.61	0.177078	0.194625	0.22087	0.191846	0.194536	0.194387	0.198473	0.165959
	92.82	0.228826	0.181619	0.192487	0.167708	0.187017	0.198152	0.161031	0.156987			92.82	0.180788	0.193216	0.220607	0.193411	0.197901	0.194069	0.200754	0.166449
	93.02	0.235114	0.184403	0.192242	0.173132	0.191217	0.201172	0.158274	0.157804			93.02	0.184291	0.189672	0.230811	0.188055	0.191833	0.194758	0.201851	0.167867
	93.21	0.232962	0.184968	0.195566	0.172073	0.191631	0.198547	0.157393	0.159621			93.21	0.183842	0.19064	0.224657	0.189394	0.197749	0.1978	0.199621	0.164603
	93.43	0.236602	0.187697	0.199003	0.176605	0.19628	0.197172	0.161925	0.160955			93.41	0.179308	0.195743	0.235905	0.194516	0.193976	0.198717	0.205715	0.167975
	93.61	0.238798	0.189845	0.201479	0.169902	0.194606	0.20439	0.159212	0.161535			93.61	0.179297	0.195256	0.233843	0.199152	0.200926	0.196916	0.207411	0.172253
	93.82	0.236758	0.190768	0.199693	0.172392	0.195848	0.203536	0.165986	0.161226			93.82	0.185582	0.198651	0.240433	0.196797	0.204667	0.198776	0.205807	0.166977
	94	0.238441	0.189434	0.200279	0.168657	0.195102	0.202393	0.164062	0.161417			94.02	0.187948	0.201295	0.244676	0.196982	0.205046	0.200185	0.198615	0.17038
	94.22	0.243726	0.190928	0.199039	0.179604	0.197043	0.204548	0.163658	0.166399			94.22	0.186359	0.198056	0.243836	0.1999	0.202913	0.197019	0.205662	0.173507
	94.42	0.238378	0.186267	0.203749	0.175025	0.198947	0.207893	0.165313	0.163643			94.41	0.187068	0.200628	0.234924	0.202154	0.205812	0.203774	0.20569	0.173138
	94.61	0.243191	0.187814	0.20197	0.176732	0.198364	0.206359	0.166575	0.162108			94.61	0.19159	0.19817	0.236306	0.198728	0.204328	0.2027	0.207817	0.173132
	94.81	0.242889	0.191831	0.200331	0.178836	0.204312	0.208482	0.166112	0.165962			94.81	0.191359	0.19924	0.251369	0.202652	0.208529	0.20259	0.208603	0.177844
	95.02	0.244957	0.188619	0.211161	0.180446	0.200567	0.205544	0.165756	0.164454			95	0.187819	0.204216	0.243072	0.200258	0.204224	0.205551	0.214761	0.177772
	95.22	0.247094	0.190062	0.202673	0.184176	0.206184	0.21528	0.166112	0.169678			95.22	0.190706	0.206632	0.233245	0.207712	0.207452	0.206113	0.208398	0.173293
	95.42	0.248958	0.194957	0.207385	0.175483	0.206688	0.212444	0.167978	0.170562			95.42	0.195291	0.204154	0.241347	0.207875	0.209909	0.21008	0.213255	0.178984
	95.61	0.249401	0.194317	0.205327	0.182539	0.205331	0.211019	0.171362	0.169865			95.61	0.193262	0.205994	0.22605	0.20665	0.21288	0.207749	0.216402	0.17456
	95.81	0.245708	0.193997	0.20757	0.182075	0.206384	0.21607	0.171382	0.169033			95.81	0.194834	0.209121	0.242772	0.207847	0.211159	0.211805	0.210981	0.183234
	96.02	0.251594	0.198284	0.208787	0.180956	0.207506	0.213606	0.17599	0.172736			96.01	0.196797	0.207126	0.254667	0.206317	0.216792	0.209717	0.213914	0.178047
	96.22	0.25677	0.202251	0.206668	0.180604	0.209873	0.214321	0.171529	0.168571			96.22	0.194438	0.205539	0.252224	0.211706	0.213112	0.21783	0.217948	0.184715
	96.42	0.254612	0.202632	0.213611	0.186455	0.206797	0.21463	0.177151	0.175071			96.42	0.196027	0.215982	0.244169	0.211804	0.215727	0.211604	0.214228	0.185593
	96.61	0.249025	0.201908	0.215586	0.184097	0.21142	0.214206	0.179288	0.173838			96.62	0.195783	0.210767	0.253036	0.213678	0.216221	0.213536	0.221032	0.184497
	96.81	0.255559	0.20385	0.214807	0.187421	0.21364	0.217097	0.174388	0.173092			96.81	0.198213	0.212789	0.256296	0.213449	0.218493	0.212745	0.219644	0.185115
	97.01	0.260503	0.199642	0.216469	0.189763	0.213433	0.215311	0.177914	0.173798			97.01	0.19453	0.210728	0.256763	0.210868	0.219003	0.210492	0.216191	0.182615
	97.22	0.257192	0.202314	0.219019	0.19121	0.213363	0.218505	0.177697	0.177509			97.22	0.199565	0.216108	0.254907	0.210759	0.215744	0.216197	0.220975	0.183703
	97.42	0.259472	0.204626	0.212413	0.190389	0.217058	0.222719	0.18006	0.174404			97.42	0.203287	0.215431	0.255323	0.212536	0.221777	0.21504	0.223397	0.187511
	97.62	0.264201	0.205665	0.21915	0.190904	0.215897	0.2192	0.177148	0.175542			97.62	0.201252	0.214585	0.259691	0.214945	0.221576	0.216035	0.221614	0.190072
	97.82	0.258337	0.207228	0.220653	0.190212	0.218797	0.220855	0.179754	0.178575			97.82	0.20687	0.214764	0.259107	0.218499	0.217675	0.215963	0.225653	0.185535
	98.01	0.260519	0.204492	0.217386	0.193482	0.214496	0.226006	0.181626	0.179111			98.01	0.20582	0.218378	0.252689	0.217972	0.225452	0.216652	0.222963	0.188867
	98.2	0.264577	0.208685	0.219491	0.190171	0.217106	0.224224	0.184144	0.176737			98.2	0.203412	0.222561	0.259671	0.223264	0.220865	0.220646	0.224726	0.19274
	98.42	0.261339	0.206502	0.221053	0.194206	0.218458	0.226021	0.181118	0.182446			98.42	0.205531	0.220766	0.258876	0.218083	0.225699	0.221378	0.226243	0.187298
	98.62	0.267588	0.20899	0.222111	0.191975	0.220018	0.229586	0.185751	0.183198			98.62	0.207005	0.223946	0.269515	0.22632	0.22249	0.222622	0.231816	0.195408
	98.81	0.269762	0.209245	0.225888	0.196764	0.21903	0.229636	0.188043	0.178901			98.82	0.207349	0.225266	0.265483	0.215457	0.223944	0.222983	0.229144	0.194387
	99.01	0.265261	0.214459	0.223625	0.197286	0.221761	0.228424	0.186479	0.186685			99.01	0.208286	0.222884	0.264217	0.224527	0.224649	0.223566	0.229635	0.192113
	99.21	0.27073	0.215968	0.223503	0.194458	0.222355	0.232155	0.187009	0.182811			99.2	0.214548	0.224665	0.258797	0.224612	0.229863	0.221511	0.233405	0.192563
	99.42	0.271935	0.216378	0.228328	0.199346	0.22579	0.227631	0.186461	0.186702			99.42	0.20839	0.223669	0.265847	0.22192	0.227461	0.228651	0.229989	0.19285
	99.62	0.273928	0.214831	0.22828	0.196858	0.227093	0.231537	0.191259	0.187546			99.62	0.214646	0.229614	0.272506	0.222077	0.228537	0.230811	0.234245	0.198501
	99.82	0.269483	0.215894	0.227431	0.199494	0.227016	0.228709	0.186675	0.191687			99.82	0.214546	0.22833	0.267036	0.222863	0.22889	0.228787	0.232146	0.194428
	100.01	0.275316	0.218438	0.230596	0.198978	0.230094	0.23988	0.189574	0.188959			100.01	0.216545	0.224294	0.267002	0.23577	0.230057	0.23421	0.232241	0.198536
	100.21	0.276034	0.217159	0.226628	0.201458	0.224706	0.234214	0.191848	0.188738			100.21	0.216669	0.231617	0.272275	0.226975	0.236733	0.229181	0.237276	0.201807
	100.41	0.279583	0.21827	0.236565	0.201477	0.226902	0.235437	0.193408	0.187285			100.41	0.213521	0.231495	0.268709	0.229031	0.229951	0.234301	0.234988	0.196785
	100.6	0.278947	0.217999	0.228235	0.200712	0.235345	0.238273	0.194607	0.18976			100.6	0.222109	0.229319	0.278137	0.229424	0.237679	0.23263	0.239634	0.202003
	100.82	0.276943	0.217498	0.232907	0.201627	0.225409	0.235046	0.190869	0.19026			100.82	0.218499	0.230213	0.271295	0.232003	0.236561	0.233158	0.242491	0.201994
	101.02	0.280497	0.220188	0.234094	0.204741	0.23424	0.237591	0.195595	0.190719			101.02	0.218329	0.233482	0.282428	0.235705	0.233269	0.234564	0.243666	0.202805
	101.21	0.284736	0.226286	0.234599	0.201264	0.229464	0.239354	0.194148	0.193148			101.21	0.222093	0.233594	0.275566	0.230361	0.238875	0.239117	0.243071	0.205117
	101.41	0.278317	0.224217	0.237952	0.208385	0.235563	0.24158	0.196773	0.1933			101.41	0.218349	0.240072	0.274027	0.231567	0.234355	0.240124	0.241322	0.204378
	101.62	0.280018	0.228199	0.238791	0.204908	0.24002	0.240501	0.197718	0.193777			101.62	0.222087	0.239299	0.276943	0.23443	0.242119	0.232959	0.245667	0.20632
	101.8	0.28521	0.230271	0.23833	0.210983	0.236944	0.242769	0.197752	0.191136			101.8	0.22087	0.237404	0.288631	0.235382	0.240432	0.237662	0.238937	0.205449
	102.02	0.283214	0.228777	0.237278	0.211696	0.230847	0.241987	0.200057	0.194904			102.02	0.224374	0.236491	0.280314	0.235373	0.24206	0.240865	0.24467	0.206354
	102.22	0.29001	0.225793	0.23993	0.216169	0.239321	0.244977	0.199188	0.193137			102.21	0.225332	0.244515	0.281961	0.237713	0.242122	0.242621	0.246784	0.205145
	102.41	0.286098	0.226883	0.239626	0.214086	0.240393	0.246707	0.201119	0.198688			102.41	0.230576	0.244334	0.284045	0.238692	0.244109	0.247514	0.247197	0.207574
	102.61	0.28683	0.230482	0.240364	0.211731	0.240219	0.247962	0.202185	0.20037			102.61	0.228853	0.239344	0.283683	0.241866	0.247989	0.242601	0.256141	0.205282
	102.82	0.288965	0.229993	0.244227	0.212007	0.239892	0.245183	0.197713	0.199127			102.82	0.225886	0.239818	0.287363	0.239049	0.24663	0.242367	0.248448	0.209329
	103.02	0.294309	0.233379	0.24596	0.214248	0.240857	0.249916	0.202053	0.200559			103.02	0.229573	0.244662	0.301023	0.238463	0.245117	0.24246	0.249401	0.213371
	103.22	0.295287	0.226419	0.244901	0.214309	0.245901	0.253688	0.201396	0.205438			103.21	0.233651	0.242074	0.293278	0.241801	0.250668	0.244737	0.250234	0.214004
	103.42	0.291704	0.23189	0.24309	0.214141	0.243124	0.255739	0.205593	0.200214			103.42	0.230184	0.25157	0.301731	0.243385	0.247535	0.247315	0.255051	0.212296
	103.61	0.298832	0.231816	0.248611	0.215447	0.249668	0.248877	0.203725	0.200199			103.61	0.236102	0.240884	0.294288	0.245551	0.253964	0.247063	0.252696	0.210175
	103.81	0.299798	0.236255	0.245758	0.219776	0.242932	0.250247	0.207342	0.202692			103.81	0.23338	0.251054	0.28599	0.244412	0.246163	0.2503	0.256503	0.21839
	104.02	0.297172	0.239298	0.246347	0.217041	0.246515	0.252912	0.210901	0.2067			104.02	0.233545	0.25129	0.287939	0.249061	0.254858	0.244817	0.259229	0.213732
	104.22	0.302911	0.237726	0.24779	0.21966	0.246033	0.255865	0.206728	0.206433			104.2	0.233385	0.247252	0.297701	0.24641	0.250158	0.252079	0.258011	0.215395
	104.41	0.304638	0.238511	0.25085	0.218302	0.249989	0.256281	0.208713	0.209173			104.42	0.237006	0.252836	0.291709	0.249713	0.252905	0.251233	0.251981	0.2145
	104.61	0.298701	0.240245	0.250471	0.216764	0.248378	0.260722	0.207013	0.206653			104.61	0.236238	0.252705	0.304376	0.254261	0.26014	0.250108	0.256106	0.213365
	104.81	0.302435	0.239875	0.255177	0.222185	0.249374	0.261649	0.208934	0.207459			104.81	0.233842	0.249884	0.287164	0.249585	0.256614	0.25265	0.257743	0.216556
	105.02	0.304292	0.243068	0.254382	0.221023	0.25518	0.260645	0.211225	0.21123			105.02	0.238223	0.255536	0.304706	0.251302	0.25602	0.253116	0.255776	0.220764
	105.22	0.300748	0.242374	0.2497	0.226672	0.252875	0.26141	0.211263	0.212387			105.2	0.241922	0.254892	0.294347	0.252174	0.254139	0.257495	0.264126	0.220831
	105.42	0.304345	0.240283	0.254408	0.228604	0.254275	0.263167	0.214422	0.209648			105.42	0.240808	0.25353	0.302478	0.250781	0.25956	0.252388	0.266333	0.221592
	105.62	0.308429	0.242082	0.251447	0.22572	0.256964	0.262012	0.21278	0.208543			105.62	0.241418	0.25997	0.307873	0.259435	0.261992	0.254985	0.259908	0.219731
	105.81	0.303398	0.248216	0.256203	0.226344	0.254627	0.263892	0.21616	0.213958			105.81	0.244429	0.256963	0.294843	0.256502	0.263012	0.255327	0.264435	0.220782
	106.01	0.305986	0.247623	0.25883	0.228638	0.257466	0.262715	0.218607	0.21296			106	0.246002	0.257919	0.302212	0.254408	0.265384	0.259821	0.265182	0.221821
	106.2	0.312779	0.248278	0.257771	0.225379	0.25574	0.267375	0.214452	0.21081			106.22	0.246955	0.2572	0.313171	0.259369	0.263968	0.258639	0.261062	0.225674
	106.42	0.31018	0.248264	0.26272	0.22998	0.259175	0.263246	0.217752	0.21249			106.42	0.245538	0.262785	0.309438	0.260125	0.270583	0.260055	0.269312	0.229247
	106.62	0.31354	0.248432	0.259649	0.223485	0.259084	0.266699	0.216374	0.215219			106.62	0.242201	0.259119	0.313252	0.261466	0.263756	0.258918	0.266411	0.223988
	106.81	0.309778	0.249952	0.26323	0.232489	0.259704	0.271221	0.218895	0.214681			106.81	0.245501	0.261184	0.310989	0.258396	0.262126	0.262801	0.267432	0.2272
	107.01	0.316117	0.255377	0.262773	0.228319	0.260433	0.267681	0.222998	0.218257			107.01	0.245286	0.264516	0.304461	0.260375	0.264823	0.26418	0.267518	0.226157
	107.22	0.316665	0.256296	0.262363	0.232352	0.260326	0.272107	0.220262	0.223924			107.22	0.250504	0.264194	0.31843	0.26452	0.271832	0.264892	0.271794	0.228921
	107.4	0.316493	0.260302	0.263899	0.23496	0.26378	0.270512	0.221112	0.218119			107.4	0.249199	0.267279	0.295023	0.266298	0.266474	0.265276	0.273377	0.233
	107.62	0.316707	0.253553	0.271277	0.234931	0.263131	0.271586	0.222932	0.217532			107.61	0.249226	0.265709	0.305166	0.265978	0.271701	0.27027	0.272078	0.232113
	107.82	0.319953	0.251449	0.266219	0.234965	0.266775	0.270834	0.221894	0.222486			107.82	0.255968	0.267235	0.319697	0.263829	0.268216	0.266021	0.269258	0.231584
	108	0.321296	0.257127	0.269951	0.23461	0.267721	0.270364	0.225688	0.221158			108.01	0.252719	0.265625	0.322289	0.269951	0.268034	0.264811	0.276273	0.227533
	108.21	0.320956	0.256391	0.269981	0.23472	0.266871	0.274144	0.22141	0.221852			108.21	0.253346	0.269501	0.325529	0.26384	0.275619	0.264868	0.276549	0.232497
	108.42	0.323198	0.256462	0.274219	0.236739	0.267765	0.273751	0.226661	0.222524			108.42	0.254216	0.273571	0.318072	0.270195	0.276241	0.269373	0.277069	0.231905
	108.6	0.325005	0.266534	0.269871	0.242051	0.267638	0.275493	0.228514	0.226685			108.62	0.256353	0.271876	0.300785	0.265731	0.272885	0.266494	0.277533	0.233176
	108.82	0.329437	0.260639	0.269266	0.239886	0.26749	0.27973	0.226504	0.222715			108.82	0.255545	0.275081	0.324046	0.269473	0.27853	0.266922	0.277364	0.237008
	109.01	0.325563	0.266178	0.274705	0.238623	0.269863	0.278447	0.22468	0.226858			109.01	0.253832	0.272853	0.322162	0.272417	0.275788	0.267809	0.281692	0.234656
	109.21	0.327593	0.259528	0.273166	0.243928	0.272252	0.283188	0.231278	0.22459			109.21	0.254809	0.276759	0.329119	0.27415	0.274772	0.271093	0.280705	0.236477
	109.42	0.328046	0.262553	0.272653	0.238913	0.271232	0.276251	0.23059	0.226081			109.42	0.260414	0.274096	0.320463	0.272221	0.280031	0.270511	0.282668	0.233205
	109.62	0.33109	0.261747	0.276014	0.241957	0.273532	0.281734	0.234532	0.230315			109.62	0.262879	0.278762	0.320374	0.275653	0.27728	0.270501	0.285587	0.235788
	109.82	0.331129	0.263203	0.273505	0.2453	0.27688	0.284839	0.233737	0.22951			109.82	0.258409	0.275282	0.328061	0.275252	0.28159	0.275694	0.28148	0.242474
	110.02	0.329241	0.263182	0.276216	0.238498	0.273679	0.282845	0.232632	0.228081			110.02	0.264392	0.279397	0.325391	0.275348	0.278972	0.274977	0.281536	0.24289
	110.2	0.330969	0.265928	0.2826	0.237248	0.276564	0.282783	0.237763	0.227878			110.21	0.264105	0.280444	0.323846	0.277335	0.279534	0.275564	0.286542	0.2393
	110.4	0.333728	0.265038	0.276383	0.245675	0.277624	0.283398	0.233592	0.229995			110.41	0.263344	0.275806	0.332986	0.277347	0.279302	0.278839	0.282331	0.240421
	110.62	0.336816	0.270448	0.280792	0.251166	0.279371	0.282887	0.239153	0.229603			110.62	0.267225	0.285604	0.341355	0.278603	0.282643	0.28282	0.287468	0.243648
	110.82	0.339502	0.274374	0.276539	0.247694	0.280039	0.285594	0.237764	0.232176			110.82	0.269064	0.281655	0.342511	0.280347	0.28588	0.282536	0.291196	0.244767
	111.01	0.339856	0.272023	0.283521	0.24145	0.280645	0.288702	0.236993	0.22844			111.02	0.269758	0.281102	0.34321	0.282318	0.286091	0.281112	0.295392	0.245962
	111.22	0.344455	0.270068	0.282073	0.252165	0.27928	0.287215	0.244158	0.229252			111.22	0.266169	0.28415	0.329021	0.27919	0.287768	0.283776	0.292603	0.238551
	111.41	0.340326	0.27195	0.282455	0.253819	0.277854	0.293188	0.241021	0.231785			111.41	0.265717	0.282376	0.324616	0.282882	0.288241	0.284815	0.287908	0.247543
	111.61	0.342122	0.272892	0.283869	0.24707	0.280202	0.29097	0.238352	0.234172			111.61	0.270863	0.286332	0.335108	0.279807	0.287046	0.286932	0.29085	0.243804
	111.82	0.339454	0.274807	0.286175	0.250052	0.284325	0.291671	0.237864	0.235625			111.8	0.27097	0.288195	0.348882	0.288075	0.287432	0.289807	0.291067	0.245754
	112.02	0.34389	0.275651	0.2871	0.2531	0.286452	0.293308	0.244324	0.234961			112.02	0.271369	0.285592	0.341258	0.283937	0.290577	0.286287	0.294215	0.245659
	112.21	0.346788	0.276609	0.28314	0.250674	0.285654	0.296458	0.24284	0.239682			112.21	0.274083	0.286369	0.352656	0.287386	0.295121	0.28533	0.298492	0.25031
	112.41	0.344782	0.278525	0.289013	0.254442	0.279655	0.296491	0.244882	0.233951			112.43	0.271331	0.286152	0.336837	0.283795	0.290415	0.292202	0.292561	0.250076
	112.61	0.344778	0.276998	0.28763	0.254856	0.286637	0.29378	0.241639	0.235409			112.61	0.272259	0.289122	0.341729	0.285234	0.294825	0.289008	0.296536	0.249148
	112.82	0.34838	0.279176	0.291777	0.261253	0.288129	0.299498	0.243574	0.240271			112.8	0.273379	0.288341	0.344105	0.291371	0.29656	0.287362	0.302092	0.253803
	113	0.352051	0.27813	0.290826	0.253779	0.291571	0.300575	0.248638	0.237899			113.02	0.275411	0.28887	0.336504	0.289699	0.294671	0.292842	0.298774	0.252684
	113.22	0.349109	0.283297	0.289606	0.263236	0.28692	0.296648	0.247974	0.239839			113.22	0.278725	0.297874	0.347145	0.2931	0.300918	0.29014	0.298081	0.249272
	113.42	0.351013	0.281443	0.290549	0.259907	0.296254	0.30005	0.250644	0.244295			113.42	0.276332	0.293998	0.340516	0.291345	0.294695	0.293123	0.300432	0.25131
	113.6	0.351057	0.280031	0.291506	0.260815	0.292517	0.303015	0.250968	0.242886			113.6	0.280157	0.297089	0.342544	0.294074	0.298806	0.290481	0.300136	0.256383
	113.81	0.358905	0.28333	0.293043	0.260218	0.289822	0.30201	0.250226	0.245893			113.8	0.281844	0.297432	0.354303	0.292047	0.299226	0.294651	0.302571	0.257213
	114.02	0.356683	0.290459	0.297731	0.264052	0.296706	0.300987	0.250209	0.242184			114.02	0.281556	0.299653	0.346793	0.293674	0.3066	0.293123	0.304273	0.252462
	114.2	0.356514	0.284008	0.299666	0.258375	0.297034	0.303923	0.249902	0.241917			114.22	0.28488	0.299319	0.35535	0.293985	0.30293	0.291108	0.30443	0.254912
	114.41	0.357259	0.287232	0.293636	0.262713	0.297711	0.304737	0.250979	0.244523			114.41	0.282911	0.302231	0.362449	0.298475	0.30077	0.29604	0.304677	0.262304
	114.61	0.354181	0.289881	0.29579	0.264032	0.30088	0.304046	0.253752	0.24172			114.61	0.283974	0.304259	0.342862	0.296583	0.306187	0.300136	0.306188	0.253981
	114.8	0.35821	0.28574	0.302308	0.263444	0.303922	0.304763	0.255674	0.245273			114.81	0.284178	0.299927	0.357692	0.299274	0.304025	0.299494	0.309348	0.258895
	115.02	0.35929	0.288727	0.302426	0.267728	0.29736	0.304294	0.251534	0.245952			115.02	0.284012	0.305281	0.360814	0.299442	0.301192	0.29924	0.308318	0.26236
	115.22	0.360366	0.292899	0.301512	0.266132	0.298657	0.308251	0.257258	0.245805			115.22	0.287945	0.301922	0.351236	0.299122	0.305579	0.300242	0.307693	0.262649
	115.41	0.36197	0.293382	0.299842	0.267575	0.302362	0.310795	0.257184	0.24802			115.42	0.28641	0.303743	0.350434	0.30117	0.314101	0.299862	0.311221	0.266256
	115.62	0.365888	0.291245	0.30551	0.270245	0.304147	0.306277	0.259855	0.249992			115.62	0.289243	0.300487	0.365006	0.299515	0.305325	0.305849	0.313554	0.265174
	115.81	0.364013	0.2914	0.304016	0.270972	0.301787	0.311043	0.256333	0.254925			115.81	0.290261	0.304681	0.364711	0.30193	0.312765	0.3039	0.307653	0.26484
	116	0.366421	0.292578	0.30261	0.270438	0.302676	0.310598	0.257319	0.250294			116.01	0.292343	0.302126	0.362199	0.302933	0.305601	0.306317	0.314028	0.264867
	116.22	0.363594	0.295375	0.303864	0.269318	0.305209	0.314482	0.256403	0.252904			116.22	0.292014	0.308044	0.375496	0.303844	0.313815	0.307774	0.311248	0.270896
	116.4	0.36907	0.294694	0.302228	0.274536	0.305055	0.312712	0.264612	0.25233			116.42	0.290548	0.307205	0.363856	0.304921	0.311049	0.30349	0.313559	0.267454
	116.61	0.367379	0.300045	0.31061	0.275131	0.309413	0.318313	0.260941	0.255187			116.62	0.291283	0.310833	0.362633	0.309509	0.312831	0.308291	0.313494	0.27199
	116.83	0.375609	0.296196	0.309879	0.276443	0.307651	0.314592	0.262131	0.261329			116.81	0.294768	0.31281	0.357701	0.308925	0.315665	0.305491	0.314726	0.265748
	117	0.368836	0.297824	0.306174	0.269943	0.30667	0.318696	0.262483	0.256549			117.01	0.296669	0.308126	0.374911	0.307681	0.316881	0.305164	0.32218	0.267832
	117.2	0.374587	0.297366	0.309481	0.275662	0.310021	0.319456	0.260644	0.258914			117.2	0.294696	0.312094	0.36914	0.311968	0.314104	0.315256	0.315591	0.270103
	117.42	0.372279	0.295576	0.31114	0.276316	0.313185	0.319988	0.264627	0.260948			117.42	0.298357	0.307864	0.361864	0.31082	0.316611	0.312448	0.322127	0.268321
	117.61	0.373562	0.303355	0.312403	0.276978	0.312589	0.323666	0.264819	0.253475			117.62	0.294191	0.314361	0.370154	0.307342	0.317291	0.313088	0.318003	0.269706
	117.82	0.373942	0.30144	0.315823	0.277642	0.316258	0.315606	0.265755	0.261071			117.82	0.297051	0.315856	0.361696	0.314156	0.319353	0.312745	0.318136	0.274896
	118.01	0.378923	0.302387	0.313937	0.277543	0.309368	0.322178	0.266895	0.258829			118.01	0.301957	0.316022	0.363684	0.307613	0.320937	0.310705	0.326557	0.274092
	118.21	0.376137	0.306623	0.315329	0.279345	0.316459	0.320457	0.268146	0.259362			118.2	0.299179	0.314146	0.371786	0.311832	0.322707	0.313261	0.322264	0.272692
	118.42	0.378767	0.308102	0.315156	0.28096	0.310707	0.319871	0.270353	0.258797			118.42	0.308659	0.319644	0.364664	0.319416	0.322356	0.315455	0.327947	0.275565
	118.6	0.380379	0.307316	0.313891	0.283463	0.31562	0.322583	0.271943	0.262605			118.62	0.303134	0.316126	0.359736	0.317068	0.321685	0.315855	0.325922	0.270411
	118.82	0.383982	0.305155	0.311698	0.279734	0.318723	0.330162	0.271502	0.267994			118.82	0.304849	0.319948	0.373542	0.312874	0.32541	0.3189	0.32547	0.27408
	119.01	0.380939	0.305384	0.318064	0.280542	0.319695	0.325843	0.27373	0.26102			119.02	0.302806	0.319617	0.385342	0.317599	0.324123	0.319409	0.329103	0.2754
	119.21	0.385951	0.309653	0.317541	0.285704	0.316509	0.326108	0.268908	0.267804			119.21	0.304691	0.319101	0.382697	0.322553	0.326914	0.321877	0.325699	0.275668
	119.41	0.386808	0.31007	0.317992	0.284994	0.321566	0.324603	0.272625	0.266471			119.41	0.304015	0.323745	0.375259	0.318525	0.326067	0.322107	0.330926	0.279611
	119.62	0.388594	0.315029	0.327111	0.286905	0.321705	0.324446	0.275409	0.260648			119.6	0.304586	0.321084	0.378969	0.318956	0.328207	0.322971	0.327595	0.280066
	119.82	0.395044	0.308632	0.325884	0.284543	0.319951	0.328728	0.27652	0.265704			119.82	0.309271	0.321198	0.379464	0.322508	0.327063	0.322883	0.334041	0.281587
	120.02	0.383947	0.31	0.327344	0.284396	0.325061	0.334352	0.279665	0.268505			120.02	0.309634	0.325851	0.380055	0.320332	0.330033	0.324455	0.334244	0.279927
	120.21	0.385744	0.313655	0.325724	0.293637	0.322505	0.331507	0.271537	0.267789			120.21	0.312712	0.330485	0.379495	0.323387	0.326433	0.325952	0.33351	0.283597
	120.4	0.394088	0.317151	0.32317	0.286959	0.327568	0.335505	0.27891	0.271141			120.41	0.316799	0.326568	0.389278	0.32331	0.331536	0.328295	0.333972	0.283397
	120.62	0.394912	0.313363	0.328683	0.291568	0.322911	0.334473	0.276446	0.269189			120.62	0.313238	0.328545	0.376763	0.324856	0.331871	0.328955	0.332922	0.282877
	120.82	0.391902	0.316491	0.328555	0.290776	0.331246	0.333152	0.276861	0.272444			120.82	0.312402	0.327895	0.373258	0.32249	0.333828	0.327554	0.332516	0.281544
	121.02	0.393208	0.315724	0.329921	0.293783	0.327975	0.332707	0.278628	0.274173			121.01	0.312703	0.333388	0.389206	0.321551	0.335567	0.325562	0.336747	0.286322
	121.21	0.397223	0.312942	0.328174	0.289102	0.330328	0.338268	0.27747	0.271609			121.22	0.308434	0.333001	0.382697	0.327933	0.338471	0.328206	0.336756	0.287309
	121.41	0.396038	0.324223	0.334459	0.296939	0.325816	0.338875	0.281993	0.272177			121.41	0.316637	0.331373	0.388634	0.329044	0.338081	0.325573	0.337359	0.288806
	121.6	0.396011	0.321983	0.329661	0.292952	0.330317	0.340435	0.27937	0.273392			121.6	0.318774	0.332263	0.391412	0.330787	0.338949	0.33236	0.340457	0.286748
	121.82	0.396463	0.321925	0.331888	0.293528	0.329489	0.340472	0.284307	0.275093			121.82	0.31951	0.334056	0.390817	0.33216	0.338642	0.329564	0.344944	0.291717
	122	0.396328	0.320946	0.328199	0.299816	0.331417	0.340603	0.280358	0.274574			122.02	0.317726	0.336895	0.39197	0.328506	0.339655	0.332744	0.340971	0.292419
	122.21	0.397364	0.321473	0.334857	0.294814	0.332004	0.334901	0.282441	0.277201			122.22	0.32127	0.334644	0.394106	0.327464	0.343438	0.332404	0.338464	0.289612
	122.41	0.398934	0.322067	0.337068	0.300215	0.329432	0.339983	0.283293	0.27787			122.41	0.319663	0.335697	0.398006	0.337985	0.340883	0.331707	0.343812	0.293075
	122.61	0.404586	0.326596	0.338951	0.295816	0.333978	0.34168	0.284423	0.277384			122.61	0.325438	0.339903	0.398386	0.335651	0.340536	0.331114	0.346175	0.293005
	122.8	0.403491	0.326563	0.338609	0.300338	0.335956	0.343056	0.285527	0.277612			122.82	0.322211	0.339588	0.398664	0.336805	0.344515	0.333445	0.348062	0.294586
	123.02	0.405502	0.328429	0.339743	0.301781	0.333672	0.34393	0.284208	0.281297			123.02	0.324368	0.335202	0.395494	0.336498	0.346858	0.33523	0.350089	0.28924
	123.22	0.40735	0.326462	0.334851	0.29903	0.339895	0.344458	0.288459	0.279645			123.22	0.326051	0.338781	0.396182	0.334006	0.343172	0.33447	0.347965	0.295741
	123.42	0.408127	0.329039	0.341107	0.302267	0.334938	0.342464	0.289642	0.278329			123.42	0.328365	0.339952	0.409863	0.339679	0.346106	0.335232	0.349467	0.2935
	123.61	0.404221	0.330062	0.340088	0.301392	0.340927	0.347647	0.287452	0.27978			123.61	0.323694	0.344588	0.389646	0.343195	0.342384	0.339955	0.347448	0.294202
	123.81	0.405813	0.330458	0.340297	0.30348	0.339873	0.352855	0.292299	0.282932			123.81	0.331523	0.343379	0.395773	0.344777	0.350717	0.341389	0.350805	0.293918
	124.02	0.405853	0.333066	0.341099	0.306681	0.337664	0.351641	0.294326	0.285852			124.02	0.328459	0.342959	0.402655	0.342563	0.352103	0.340795	0.351332	0.299617
	124.22	0.408312	0.336734	0.343362	0.302929	0.342717	0.350643	0.292869	0.283168			124.22	0.326999	0.346772	0.410145	0.34256	0.346815	0.342573	0.348932	0.296899
	124.42	0.412792	0.329303	0.344578	0.304852	0.342281	0.355029	0.295687	0.285628			124.42	0.330964	0.346139	0.405495	0.342664	0.353679	0.342436	0.351847	0.298144
	124.61	0.411439	0.335183	0.342666	0.30808	0.344752	0.350535	0.2987	0.288751			124.63	0.330837	0.344517	0.41675	0.347172	0.35296	0.340441	0.355833	0.300963
	124.81	0.411854	0.334599	0.347841	0.304047	0.344167	0.350231	0.298667	0.288393			124.81	0.326187	0.349894	0.409595	0.346524	0.35218	0.345115	0.356193	0.303515
	125	0.418179	0.333741	0.346779	0.310815	0.344318	0.355772	0.297828	0.285977			125.01	0.326339	0.351796	0.414771	0.343645	0.355922	0.351067	0.353266	0.302754
	125.22	0.416897	0.332625	0.347325	0.308319	0.350941	0.354071	0.292171	0.289469			125.22	0.336574	0.350675	0.406125	0.346832	0.358187	0.344313	0.360354	0.299739
	125.41	0.417992	0.33688	0.346647	0.310754	0.350801	0.357504	0.294497	0.288734			125.42	0.330275	0.351021	0.415538	0.348881	0.353524	0.348376	0.36071	0.302772
	125.62	0.416763	0.336016	0.349222	0.309506	0.350622	0.359383	0.297586	0.292288			125.62	0.339992	0.352731	0.426502	0.349127	0.359783	0.350253	0.362847	0.30146
	125.81	0.42446	0.341024	0.348955	0.308645	0.353896	0.359482	0.299086	0.289265			125.81	0.33649	0.349782	0.403192	0.352335	0.356787	0.351153	0.361661	0.304254
	126.01	0.4162	0.341814	0.352254	0.313292	0.356647	0.357217	0.301958	0.289193			126.01	0.338446	0.354567	0.422181	0.353685	0.360598	0.352018	0.360401	0.309418
	126.22	0.421524	0.338314	0.349685	0.314392	0.349569	0.357929	0.30345	0.295733			126.22	0.335315	0.355144	0.410534	0.351389	0.363192	0.35191	0.361169	0.305639
	126.42	0.418838	0.343512	0.353554	0.314985	0.353963	0.362233	0.299263	0.291583			126.42	0.340796	0.356607	0.425269	0.35456	0.358406	0.353974	0.361929	0.306018
	126.61	0.421986	0.34385	0.354548	0.314962	0.35457	0.365051	0.302221	0.296318			126.62	0.342755	0.355529	0.412843	0.348201	0.361716	0.35427	0.366024	0.311598
	126.82	0.421566	0.343314	0.350171	0.314616	0.345994	0.365974	0.302136	0.299493			126.81	0.337957	0.357343	0.415476	0.353984	0.365937	0.353483	0.36971	0.310442
	127.01	0.424986	0.345351	0.354271	0.317289	0.358013	0.360323	0.306133	0.295432			127	0.342725	0.35571	0.416831	0.355584	0.36532	0.354939	0.366704	0.311787
	127.21	0.426098	0.351128	0.353341	0.318816	0.359086	0.36499	0.30598	0.296132			127.21	0.338731	0.358806	0.426139	0.353533	0.364799	0.356287	0.368071	0.306706
	127.42	0.42695	0.350499	0.353343	0.321486	0.353804	0.363706	0.306487	0.29467			127.42	0.34463	0.361087	0.417118	0.357282	0.361345	0.354195	0.365523	0.312219
	127.62	0.425739	0.344342	0.357264	0.323519	0.359653	0.365915	0.308491	0.297897			127.62	0.344916	0.36412	0.419347	0.351347	0.369806	0.357559	0.367989	0.305553
	127.81	0.432759	0.349762	0.35998	0.320889	0.362255	0.369874	0.310284	0.297805			127.81	0.345466	0.364289	0.421926	0.358619	0.365377	0.357968	0.36797	0.3138
	128.01	0.430786	0.349	0.358877	0.326994	0.361199	0.367476	0.30202	0.303402			128.01	0.345594	0.362305	0.417576	0.353585	0.369712	0.358207	0.370464	0.310666
	128.21	0.431449	0.349626	0.359056	0.324537	0.361418	0.366924	0.302622	0.299347			128.21	0.346469	0.363481	0.426214	0.361504	0.371333	0.36277	0.370691	0.312924
	128.42	0.429714	0.353672	0.363642	0.320014	0.363258	0.370822	0.307369	0.298211			128.4	0.349687	0.365715	0.41783	0.363521	0.368442	0.362405	0.371319	0.317995
	128.62	0.43266	0.351025	0.366281	0.322218	0.360643	0.375684	0.30848	0.300193			128.62	0.346293	0.365627	0.423592	0.365587	0.37055	0.364365	0.375644	0.318983
	128.82	0.434518	0.353208	0.362806	0.327567	0.365348	0.369839	0.311915	0.301764			128.82	0.354842	0.36665	0.434586	0.362491	0.375613	0.364046	0.373466	0.314914
	129.01	0.43336	0.353952	0.362677	0.322897	0.365584	0.374932	0.310965	0.303014			129.02	0.34872	0.36846	0.4143	0.36692	0.37103	0.366805	0.375854	0.31714
	129.21	0.441979	0.354032	0.36479	0.328752	0.366805	0.380189	0.313892	0.305055			129.21	0.353238	0.367611	0.424847	0.363867	0.376934	0.367982	0.378425	0.319293
	129.41	0.43678	0.358462	0.365071	0.32904	0.364713	0.373354	0.311384	0.300097			129.41	0.353402	0.368872	0.43498	0.36532	0.371171	0.365857	0.37309	0.323551
	129.6	0.439046	0.360669	0.364283	0.327056	0.370904	0.374189	0.31357	0.310257			129.62	0.354798	0.366677	0.43799	0.362019	0.374835	0.362294	0.378313	0.32041
	129.82	0.442434	0.356586	0.362602	0.329239	0.366419	0.378243	0.316131	0.30908			129.82	0.357222	0.37431	0.442871	0.368993	0.373895	0.372128	0.381211	0.322268
	130.02	0.442352	0.357261	0.367876	0.326675	0.372062	0.376006	0.316979	0.310047			130.02	0.358179	0.37055	0.45313	0.372395	0.379551	0.370228	0.380925	0.319729
	130.21	0.440378	0.362267	0.367024	0.335042	0.368008	0.372802	0.315747	0.308179			130.21	0.357763	0.374592	0.436478	0.370469	0.379336	0.372462	0.380763	0.321162
	130.41	0.438708	0.360788	0.370811	0.329719	0.374458	0.37968	0.316407	0.308471			130.41	0.358126	0.374516	0.434653	0.37228	0.373097	0.36896	0.383868	0.323816
	130.62	0.44665	0.362144	0.368769	0.332983	0.374976	0.380513	0.318253	0.309143			130.62	0.359637	0.377064	0.449846	0.373314	0.380242	0.373666	0.381616	0.328279
	130.8	0.450423	0.363581	0.373606	0.334519	0.372393	0.381369	0.31962	0.313524			130.82	0.36095	0.376697	0.446274	0.37437	0.382732	0.373759	0.385405	0.324561
	131.02	0.448642	0.365135	0.37525	0.333168	0.368499	0.381434	0.320958	0.307839			131.01	0.362431	0.375005	0.443229	0.377489	0.381789	0.369319	0.381784	0.327272
	131.21	0.446497	0.367068	0.374978	0.332805	0.374152	0.382099	0.325586	0.308372			131.22	0.363198	0.379333	0.429656	0.372151	0.381255	0.374	0.386137	0.325472
	131.41	0.449833	0.363739	0.375953	0.327026	0.376355	0.386037	0.319967	0.308407			131.4	0.365745	0.380568	0.435662	0.371804	0.385924	0.37298	0.388514	0.326961
	131.61	0.451017	0.365819	0.379145	0.33556	0.377832	0.38559	0.322485	0.310851			131.61	0.361482	0.381334	0.439593	0.376191	0.388201	0.370866	0.38636	0.327574
	131.8	0.453201	0.369221	0.376877	0.335963	0.379388	0.3858	0.324352	0.317871			131.82	0.361586	0.38091	0.443414	0.375095	0.381491	0.373713	0.389936	0.329491
	132.02	0.450441	0.364764	0.381665	0.336116	0.379745	0.387187	0.328861	0.31373			132.02	0.365403	0.383373	0.436564	0.380996	0.390718	0.37668	0.384274	0.329134
	132.22	0.451412	0.372741	0.37844	0.341192	0.380676	0.388683	0.329107	0.31027			132.22	0.367662	0.384382	0.448145	0.37904	0.387654	0.378141	0.390674	0.329869
	132.41	0.456105	0.368674	0.380781	0.337499	0.385	0.385651	0.320876	0.314166			132.41	0.363663	0.382037	0.439194	0.381575	0.390924	0.380312	0.391486	0.333172
	132.61	0.456789	0.372504	0.382659	0.339011	0.385025	0.390109	0.32193	0.318944			132.61	0.365921	0.382435	0.446347	0.380753	0.388451	0.37904	0.395445	0.333242
	132.82	0.456532	0.375614	0.382251	0.341698	0.380524	0.387322	0.330652	0.317672			132.81	0.368031	0.385496	0.456221	0.382736	0.391569	0.379077	0.391951	0.330599
	133.02	0.458503	0.375466	0.380388	0.344258	0.379298	0.391062	0.329927	0.315724			133.02	0.371957	0.385894	0.447359	0.384259	0.393761	0.385521	0.39196	0.336568
	133.22	0.458448	0.371371	0.382813	0.342663	0.384029	0.396041	0.331139	0.315578			133.2	0.373785	0.388394	0.462512	0.382375	0.393893	0.382665	0.398212	0.336998
	133.42	0.462452	0.37616	0.382176	0.344403	0.382018	0.393224	0.326903	0.316651			133.41	0.367665	0.385344	0.454775	0.381735	0.396603	0.383423	0.394562	0.332384
	133.61	0.458415	0.374657	0.381085	0.345466	0.387528	0.395508	0.333623	0.320103			133.61	0.373926	0.390772	0.457811	0.385152	0.398949	0.383171	0.39419	0.333583
	133.81	0.461803	0.380633	0.381544	0.344361	0.386977	0.396369	0.334933	0.319503			133.8	0.369192	0.386923	0.449423	0.381732	0.395255	0.383886	0.398838	0.33148
	134	0.462622	0.37879	0.388583	0.348453	0.384823	0.39319	0.332522	0.318695			134.02	0.373619	0.389305	0.454716	0.381478	0.3925	0.384695	0.397877	0.336902
	134.22	0.466893	0.376405	0.387373	0.346363	0.39096	0.398592	0.333037	0.323178			134.22	0.376405	0.389375	0.462683	0.386781	0.395139	0.389457	0.402515	0.342069
	134.42	0.468896	0.380442	0.385276	0.352536	0.383421	0.39965	0.335564	0.325221			134.42	0.3761	0.392972	0.463165	0.388867	0.397024	0.390558	0.400305	0.341167
	134.61	0.463716	0.381874	0.39097	0.348093	0.391751	0.394504	0.33496	0.321217			134.62	0.378806	0.391998	0.46201	0.38886	0.396807	0.386627	0.40219	0.340572
	134.81	0.466753	0.37983	0.393262	0.351049	0.386126	0.400248	0.337825	0.322161			134.81	0.376936	0.395898	0.458962	0.392225	0.402438	0.396402	0.403485	0.33895
	135.01	0.470146	0.38755	0.395409	0.349864	0.398677	0.399739	0.336168	0.32555			135.01	0.381389	0.395154	0.466193	0.394304	0.398627	0.390697	0.402358	0.343037
	135.2	0.469982	0.383884	0.393748	0.349623	0.39139	0.399589	0.336805	0.323975			135.22	0.379408	0.398451	0.459847	0.395691	0.40157	0.39273	0.408784	0.339642
	135.42	0.471478	0.384086	0.395035	0.35294	0.393615	0.408787	0.335184	0.329358			135.4	0.382262	0.399203	0.460532	0.394028	0.404661	0.389225	0.400756	0.342943
	135.61	0.470748	0.383469	0.392349	0.350915	0.395839	0.403772	0.333456	0.323261			135.62	0.379739	0.398707	0.449735	0.393605	0.4028	0.391904	0.40922	0.338774
	135.81	0.473983	0.387931	0.391861	0.355087	0.396818	0.407813	0.34281	0.325185			135.81	0.379238	0.394298	0.458614	0.397805	0.407146	0.397075	0.406209	0.339858
	136.01	0.471099	0.388111	0.397607	0.355126	0.39207	0.402781	0.339869	0.329242			136.01	0.382126	0.395607	0.464767	0.395855	0.403681	0.391203	0.401618	0.34434
	136.22	0.473595	0.386894	0.397576	0.358185	0.400601	0.406603	0.340455	0.331334			136.22	0.388128	0.403008	0.469594	0.395297	0.4067	0.397081	0.404673	0.347457
	136.4	0.4795	0.388257	0.395167	0.35565	0.397634	0.409777	0.341747	0.331501			136.4	0.385649	0.398598	0.46786	0.398207	0.413744	0.392583	0.410219	0.349276
	136.62	0.475765	0.387998	0.39739	0.358951	0.401921	0.407709	0.348271	0.333922			136.62	0.384384	0.400176	0.486413	0.399066	0.407999	0.396943	0.409085	0.349696
	136.81	0.475246	0.391508	0.401485	0.357628	0.398515	0.412708	0.344003	0.331979			136.81	0.385312	0.405071	0.468772	0.403704	0.40916	0.399624	0.406767	0.343832
	137.01	0.481258	0.395482	0.407098	0.357552	0.404422	0.408638	0.341424	0.333019			137.01	0.384854	0.403174	0.482124	0.397233	0.418846	0.396941	0.413579	0.350863
	137.21	0.479909	0.392511	0.40187	0.361057	0.400485	0.410302	0.346	0.335317			137.21	0.387382	0.405181	0.468603	0.402061	0.414213	0.398487	0.410024	0.351484
	137.42	0.477329	0.392835	0.399494	0.35798	0.403715	0.410047	0.344184	0.336109			137.4	0.39299	0.408579	0.474405	0.404154	0.411487	0.399244	0.413874	0.354276
	137.62	0.481823	0.39556	0.400494	0.36435	0.405242	0.414388	0.349075	0.33274			137.62	0.388296	0.410029	0.46983	0.400022	0.411163	0.400855	0.416788	0.352733
	137.82	0.48169	0.397119	0.396689	0.363987	0.401645	0.415376	0.352083	0.335031			137.82	0.393111	0.408843	0.479844	0.403249	0.412665	0.4012	0.415057	0.353995
	138.03	0.482795	0.398653	0.403374	0.361496	0.403108	0.412991	0.352232	0.337577			138.01	0.388893	0.409576	0.470257	0.405057	0.420205	0.402215	0.415064	0.355009
	138.21	0.485169	0.39626	0.403416	0.361972	0.413711	0.412925	0.349405	0.335992			138.21	0.39031	0.411282	0.480795	0.408266	0.41307	0.407661	0.417959	0.360565
	138.42	0.487226	0.397651	0.404038	0.365941	0.406268	0.41474	0.354068	0.333199			138.42	0.391541	0.409661	0.481069	0.410154	0.41793	0.402148	0.417327	0.355365
	138.62	0.485525	0.40119	0.404169	0.363311	0.409683	0.416638	0.350264	0.341551			138.62	0.391563	0.4128	0.491492	0.411094	0.41716	0.402551	0.417126	0.35383
	138.82	0.48721	0.402083	0.404295	0.362561	0.410595	0.417565	0.352452	0.33941			138.82	0.394964	0.413804	0.487958	0.406708	0.421243	0.408546	0.421947	0.356213
	139.02	0.488343	0.402381	0.405481	0.365366	0.408224	0.417109	0.353478	0.337087			139.02	0.397388	0.414415	0.490177	0.407187	0.416942	0.413771	0.424017	0.353585
	139.21	0.486454	0.402856	0.414271	0.366155	0.415828	0.418762	0.354889	0.342808			139.21	0.402058	0.414237	0.493895	0.41057	0.416605	0.408684	0.419189	0.362848
	139.41	0.491345	0.402429	0.405475	0.365141	0.413032	0.422755	0.352169	0.33823			139.41	0.394669	0.418666	0.492891	0.407849	0.420565	0.410607	0.424496	0.360728
	139.62	0.49231	0.400013	0.416875	0.368848	0.41666	0.418245	0.357557	0.33948			139.6	0.396917	0.415664	0.49061	0.408666	0.424262	0.411422	0.428976	0.361699
	139.82	0.493995	0.404757	0.414313	0.367133	0.415908	0.425964	0.355762	0.342077			139.82	0.403394	0.416254	0.485709	0.411926	0.421403	0.410169	0.42078	0.359828
	140.01	0.491751	0.402581	0.412639	0.368596	0.41822	0.423177	0.359819	0.348642			140.01	0.399648	0.416486	0.49012	0.417119	0.426151	0.412473	0.425007	0.36399
	140.23	0.494851	0.40933	0.413438	0.371162	0.417875	0.422919	0.359761	0.349199			140.22	0.399677	0.422967	0.485027	0.415099	0.429706	0.41348	0.424515	0.361967
	140.41	0.499457	0.407733	0.414568	0.376365	0.419784	0.424988	0.356134	0.338688			140.41	0.403187	0.4211	0.481299	0.415003	0.424218	0.415188	0.423189	0.366632
	140.62	0.499537	0.408938	0.417058	0.3723	0.422424	0.423952	0.358558	0.347952			140.61	0.404507	0.422619	0.486103	0.417932	0.427816	0.416291	0.429362	0.367691
	140.8	0.498627	0.40884	0.419345	0.369639	0.42041	0.427446	0.360882	0.34741			140.82	0.405474	0.420108	0.499225	0.418303	0.423915	0.418969	0.426301	0.370369
	141.02	0.504574	0.408324	0.421666	0.379356	0.418118	0.428273	0.356676	0.348461			141.02	0.405385	0.426367	0.492928	0.414514	0.42945	0.421651	0.430851	0.366232
	141.22	0.499997	0.410599	0.419915	0.377761	0.421145	0.4316	0.357215	0.346212			141.21	0.403361	0.425893	0.485429	0.418177	0.431003	0.421231	0.436	0.362881
	141.41	0.497316	0.409763	0.415319	0.377467	0.422595	0.426392	0.362153	0.347311			141.41	0.406771	0.421928	0.491983	0.423194	0.435739	0.419127	0.426046	0.366917
	141.61	0.502802	0.411842	0.420712	0.376187	0.422584	0.431223	0.361033	0.345524			141.61	0.407005	0.424804	0.488048	0.420078	0.432146	0.419287	0.434406	0.370136
	141.82	0.504795	0.417555	0.423857	0.376282	0.424617	0.432413	0.362205	0.351794			141.82	0.407839	0.427851	0.501328	0.424027	0.431627	0.422791	0.430666	0.368134
	142	0.498849	0.413344	0.422273	0.377714	0.421611	0.434958	0.362624	0.355379			142.02	0.407072	0.426909	0.490991	0.423393	0.433983	0.421367	0.435768	0.367288
	142.21	0.504809	0.414671	0.420292	0.380851	0.43282	0.434801	0.366808	0.350321			142.22	0.406867	0.427595	0.50646	0.424109	0.433717	0.424992	0.43176	0.370294
	142.41	0.503563	0.418	0.422667	0.380032	0.424109	0.431462	0.365935	0.352186			142.41	0.410532	0.428246	0.503629	0.424312	0.433513	0.42271	0.434592	0.3662
	142.6	0.502222	0.415215	0.430824	0.380526	0.427001	0.432126	0.366276	0.353879			142.61	0.408862	0.430603	0.492058	0.429239	0.438597	0.422961	0.438674	0.369554
	142.81	0.51006	0.418862	0.426381	0.38162	0.427638	0.436439	0.367531	0.355822			142.81	0.411772	0.430089	0.505502	0.424256	0.438354	0.423557	0.435107	0.3712
	143.02	0.511201	0.418157	0.426964	0.386299	0.432576	0.432045	0.370718	0.35744			143.02	0.413556	0.429499	0.508161	0.429533	0.436738	0.427489	0.439881	0.368735
	143.2	0.512218	0.416921	0.42757	0.386299	0.431758	0.433741	0.369927	0.355208			143.22	0.413243	0.436065	0.498749	0.432318	0.441107	0.427321	0.439197	0.37291
	143.42	0.510125	0.420403	0.428331	0.384528	0.430017	0.443236	0.369412	0.354885			143.42	0.410567	0.434078	0.505028	0.432455	0.445003	0.426184	0.441254	0.376415
	143.61	0.507249	0.418713	0.429007	0.383521	0.428984	0.444235	0.37446	0.360209			143.61	0.41646	0.436456	0.494167	0.428306	0.442723	0.428873	0.445674	0.374571
	143.8	0.511517	0.41866	0.430553	0.384144	0.432998	0.437715	0.368899	0.360235			143.81	0.417438	0.436806	0.510257	0.432255	0.442837	0.430623	0.447315	0.380757
	144.02	0.512668	0.420224	0.432115	0.389023	0.433783	0.442602	0.367315	0.362524			144.02	0.414673	0.437579	0.512939	0.433867	0.444884	0.430248	0.443837	0.381893
	144.22	0.516539	0.426874	0.431379	0.386761	0.430416	0.437735	0.373128	0.356613			144.22	0.420958	0.436663	0.517271	0.431299	0.442306	0.431991	0.445362	0.376819
	144.41	0.513883	0.423829	0.433294	0.389878	0.436088	0.438533	0.373889	0.360661			144.42	0.418377	0.440507	0.517101	0.433081	0.443901	0.433408	0.446508	0.377207
	144.61	0.519173	0.4241	0.436465	0.388798	0.436725	0.443621	0.375094	0.368498			144.61	0.422331	0.438284	0.502588	0.434169	0.449192	0.432261	0.448263	0.380292
	144.81	0.518619	0.427911	0.432596	0.3878	0.436101	0.442006	0.379419	0.362571			144.81	0.424086	0.44154	0.518091	0.436333	0.451576	0.43503	0.448929	0.379408
	145	0.518593	0.426319	0.433649	0.389463	0.440286	0.444655	0.376695	0.360298			145.01	0.418395	0.443395	0.515057	0.432271	0.445024	0.431491	0.449377	0.378936
	145.22	0.519141	0.427402	0.437854	0.391596	0.440855	0.445946	0.376192	0.361223			145.22	0.426322	0.443323	0.516631	0.436921	0.446895	0.440373	0.448175	0.384352
	145.4	0.523569	0.428908	0.43811	0.389622	0.43852	0.445131	0.381831	0.363728			145.42	0.425124	0.442379	0.519242	0.437793	0.450734	0.435914	0.45018	0.383314
	145.61	0.526477	0.429262	0.436041	0.395188	0.440152	0.447916	0.377433	0.36366			145.62	0.428951	0.444387	0.510717	0.440561	0.447913	0.4416	0.451156	0.383356
	145.83	0.521371	0.433694	0.436909	0.395906	0.448334	0.45344	0.379521	0.367151			145.81	0.425973	0.448132	0.518876	0.4394	0.451207	0.435643	0.45329	0.384371
	146.01	0.526025	0.431522	0.441265	0.396482	0.443752	0.452813	0.376104	0.369999			146	0.425097	0.446274	0.513283	0.440781	0.450341	0.438458	0.45167	0.386228
	146.22	0.527479	0.433612	0.443251	0.398142	0.443375	0.452455	0.383994	0.368228			146.22	0.426243	0.44658	0.507181	0.442112	0.452198	0.442218	0.454714	0.383969
	146.42	0.526596	0.429016	0.441006	0.396002	0.444313	0.452539	0.381876	0.370192			146.42	0.428132	0.447547	0.51842	0.443854	0.452422	0.441503	0.453518	0.385358
	146.62	0.529104	0.431835	0.43973	0.398106	0.447147	0.453635	0.385566	0.370599			146.62	0.428758	0.449481	0.527832	0.443882	0.45323	0.441915	0.459331	0.39018
	146.81	0.534399	0.437439	0.443696	0.395782	0.446811	0.454493	0.387922	0.369163			146.81	0.430944	0.447565	0.526647	0.441345	0.459932	0.443387	0.458173	0.391116
	147.01	0.527848	0.436422	0.44664	0.398178	0.445741	0.452535	0.386171	0.369434			147.01	0.432668	0.449846	0.528902	0.440941	0.462709	0.44518	0.459349	0.395957
	147.21	0.528868	0.437598	0.447394	0.404367	0.449323	0.456439	0.384242	0.369847			147.21	0.433178	0.454436	0.508559	0.446935	0.464629	0.442266	0.457383	0.392773
	147.42	0.527889	0.441431	0.446412	0.402814	0.446872	0.46095	0.385404	0.374624			147.4	0.432469	0.451097	0.531425	0.446173	0.458719	0.444557	0.455638	0.3894
	147.62	0.530303	0.43887	0.446391	0.401476	0.449219	0.45928	0.389546	0.372255			147.62	0.436178	0.452851	0.526761	0.447618	0.460776	0.447266	0.461451	0.389386
	147.82	0.533129	0.437121	0.446337	0.399854	0.448183	0.458786	0.38745	0.372977			147.82	0.436938	0.455155	0.530266	0.45152	0.460312	0.447368	0.460636	0.390659
	148.01	0.538148	0.441409	0.453466	0.404753	0.449894	0.46043	0.386365	0.373206			148.01	0.434979	0.4544	0.531011	0.450985	0.461696	0.450133	0.461133	0.39426
	148.2	0.53609	0.443091	0.448264	0.403648	0.455676	0.460862	0.38881	0.373857			148.21	0.43857	0.455835	0.529407	0.451133	0.461672	0.451659	0.462577	0.39484
	148.42	0.539709	0.44201	0.452767	0.404483	0.456452	0.46278	0.39271	0.373481			148.41	0.435352	0.45785	0.521562	0.452198	0.460391	0.452059	0.465205	0.398153
	148.62	0.54093	0.447466	0.452519	0.406783	0.455947	0.461269	0.38384	0.373699			148.62	0.438703	0.459384	0.532042	0.452523	0.462773	0.453471	0.461429	0.394666
	148.81	0.541802	0.448615	0.452716	0.410576	0.452459	0.460692	0.39057	0.380115			148.82	0.436242	0.456988	0.524298	0.45001	0.467131	0.453652	0.46743	0.393698
	149.02	0.542398	0.443685	0.455542	0.404419	0.454337	0.460686	0.392628	0.377274			149.02	0.438796	0.460061	0.527787	0.454884	0.469048	0.450543	0.467681	0.401826
	149.21	0.542311	0.448735	0.450692	0.40488	0.456021	0.468735	0.395906	0.376649			149.21	0.44247	0.457891	0.530112	0.455787	0.469217	0.453993	0.466765	0.399473
	149.4	0.543122	0.449453	0.455818	0.409164	0.456331	0.464418	0.39378	0.37687			149.41	0.440471	0.460778	0.534501	0.45772	0.471938	0.455417	0.469139	0.401379
	149.62	0.547093	0.451432	0.456151	0.411992	0.458596	0.468168	0.391183	0.380384			149.62	0.441746	0.462903	0.548144	0.458131	0.47166	0.452339	0.471516	0.395129
	149.81	0.544225	0.446269	0.450818	0.412362	0.459342	0.466023	0.392764	0.383569			149.82	0.441443	0.462666	0.536709	0.459659	0.471237	0.453085	0.472728	0.403565
	150.01	0.543579	0.449158	0.457177	0.414396	0.457871	0.466612	0.39763	0.376923			150.02	0.447348	0.462139	0.542044	0.454828	0.469752	0.458932	0.469663	0.399032
	150.22	0.54684	0.452856	0.46267	0.407869	0.461518	0.462019	0.40029	0.382798			150.21	0.442671	0.462667	0.541195	0.459746	0.472592	0.455414	0.472666	0.403566
	150.41	0.542793	0.449992	0.458772	0.410095	0.457193	0.469466	0.401069	0.381989			150.41	0.442312	0.468087	0.540095	0.458813	0.474799	0.4565	0.475636	0.399441
	150.6	0.546833	0.456351	0.456752	0.414281	0.462538	0.471158	0.399294	0.386933			150.61	0.447875	0.468638	0.534852	0.461864	0.473942	0.459386	0.475509	0.406328
	150.8	0.551061	0.454317	0.460165	0.416261	0.459907	0.470381	0.400224	0.379034			150.82	0.444876	0.465683	0.541953	0.463712	0.474401	0.458142	0.473257	0.406079
	151.02	0.55036	0.455305	0.461794	0.414942	0.469495	0.470057	0.396042	0.383958			151.02	0.448006	0.468801	0.546229	0.462155	0.473385	0.459777	0.474511	0.400441
	151.21	0.553179	0.459303	0.463691	0.415708	0.468084	0.471485	0.399689	0.382499			151.22	0.449899	0.469933	0.532877	0.459621	0.474854	0.462495	0.478976	0.408987
	151.41	0.550508	0.451608	0.465541	0.41554	0.466822	0.474087	0.401844	0.387418			151.41	0.452652	0.469427	0.548577	0.468089	0.477528	0.462823	0.478052	0.402049
	151.61	0.553502	0.45516	0.461553	0.420558	0.464677	0.474476	0.398214	0.388701			151.61	0.450299	0.474077	0.546823	0.471943	0.477257	0.467182	0.480021	0.407243
	151.82	0.5572	0.459409	0.466974	0.419916	0.463901	0.475491	0.399003	0.388073			151.82	0.44985	0.471292	0.551883	0.466251	0.481882	0.462809	0.482044	0.408354
	152.02	0.556324	0.455812	0.463903	0.417158	0.468304	0.478553	0.403128	0.388295			152.02	0.453455	0.470265	0.55227	0.464204	0.483045	0.465669	0.484584	0.40906
	152.22	0.554817	0.458539	0.463479	0.422143	0.473108	0.475736	0.401915	0.389834			152.22	0.45125	0.473234	0.558146	0.468891	0.479829	0.468066	0.480871	0.411343
	152.41	0.556689	0.463122	0.467228	0.42365	0.474367	0.478764	0.404693	0.389894			152.42	0.455304	0.468921	0.547948	0.469169	0.481987	0.465696	0.484249	0.410167
	152.61	0.558625	0.459274	0.468297	0.42163	0.472468	0.479694	0.405461	0.39126			152.61	0.456058	0.477277	0.550488	0.46944	0.484568	0.468872	0.483426	0.415527
	152.81	0.562257	0.46714	0.472899	0.427017	0.469134	0.479939	0.409246	0.388639			152.81	0.45824	0.475694	0.55823	0.478198	0.48652	0.469612	0.486137	0.418536
	153.02	0.559386	0.463071	0.470846	0.426717	0.476092	0.475952	0.4028	0.394727			153.02	0.458288	0.47654	0.54631	0.473541	0.482504	0.471927	0.484967	0.413155
	153.22	0.558213	0.467581	0.473515	0.424971	0.471009	0.481145	0.41102	0.392203			153.22	0.461528	0.477961	0.55686	0.473308	0.483494	0.47016	0.483331	0.416449
	153.41	0.557629	0.460267	0.472573	0.42611	0.479208	0.483544	0.408646	0.397851			153.42	0.456216	0.478713	0.55665	0.473052	0.484986	0.473958	0.488794	0.413894
	153.61	0.565105	0.464346	0.46883	0.424304	0.473572	0.484379	0.408366	0.397533			153.61	0.457553	0.479933	0.572517	0.477568	0.486904	0.474875	0.486714	0.414405
	153.81	0.563178	0.468278	0.474711	0.427029	0.475863	0.482856	0.406437	0.39408			153.81	0.464039	0.479426	0.571581	0.473255	0.489636	0.472183	0.488268	0.417163
	154.02	0.567021	0.468332	0.475956	0.428156	0.476066	0.485969	0.412892	0.394028			154.02	0.462257	0.47995	0.571656	0.474815	0.487598	0.473623	0.488815	0.417277
	154.2	0.566644	0.470128	0.476171	0.428612	0.478391	0.48836	0.411264	0.39583			154.22	0.463394	0.481205	0.564495	0.476843	0.494327	0.476989	0.487271	0.410893
	154.41	0.570755	0.469402	0.472397	0.428496	0.481981	0.484347	0.413349	0.398001			154.42	0.463333	0.482219	0.564296	0.481067	0.491976	0.476662	0.489859	0.416035
	154.62	0.569786	0.467725	0.475189	0.43078	0.48	0.48976	0.41251	0.39326			154.61	0.465326	0.482414	0.57201	0.478327	0.493348	0.476652	0.491733	0.418732
	154.81	0.567845	0.468427	0.478702	0.430321	0.482932	0.48778	0.409601	0.403399			154.81	0.465542	0.484377	0.566305	0.473695	0.489094	0.475786	0.491607	0.419661
	155.01	0.570804	0.471712	0.481141	0.429707	0.487844	0.489554	0.415532	0.404757			155.01	0.467365	0.485936	0.578684	0.477917	0.493999	0.473654	0.493687	0.424533
	155.22	0.567658	0.470545	0.478578	0.431335	0.478787	0.490036	0.415551	0.399394			155.22	0.465967	0.486849	0.561328	0.483652	0.497476	0.47753	0.495037	0.422171
	155.42	0.574415	0.471508	0.485142	0.429995	0.484391	0.493696	0.414439	0.403507			155.4	0.468551	0.489687	0.574036	0.485374	0.493725	0.481167	0.494758	0.426528
	155.61	0.570784	0.479006	0.48218	0.434947	0.48519	0.493341	0.419007	0.401929			155.61	0.471399	0.493249	0.568036	0.483435	0.493118	0.480277	0.497611	0.422137
	155.82	0.574489	0.476432	0.485262	0.431872	0.4861	0.489913	0.41868	0.401841			155.82	0.471994	0.491078	0.563343	0.484768	0.493667	0.47819	0.501769	0.423724
	156.01	0.573908	0.476749	0.48075	0.43862	0.486362	0.496517	0.416685	0.402898			156.01	0.470939	0.491001	0.573555	0.483888	0.494582	0.482679	0.500093	0.422747
	156.22	0.574813	0.476893	0.487942	0.434405	0.485592	0.497269	0.418387	0.40271			156.21	0.474974	0.488403	0.56263	0.489152	0.501616	0.482691	0.50035	0.42786
	156.42	0.575099	0.476045	0.484555	0.439348	0.489279	0.493158	0.419111	0.405977			156.42	0.476137	0.488698	0.553333	0.490006	0.504192	0.483019	0.499468	0.428079
	156.62	0.581005	0.472928	0.489523	0.433911	0.487587	0.500779	0.422456	0.408862			156.62	0.473907	0.489255	0.57637	0.489969	0.505484	0.481902	0.501558	0.429585
	156.81	0.580766	0.482341	0.479499	0.44008	0.491139	0.495802	0.423839	0.40633			156.82	0.471706	0.494795	0.580319	0.483532	0.499241	0.484975	0.504232	0.424545
	157.01	0.57937	0.483586	0.491119	0.440371	0.491692	0.49675	0.423276	0.407499			157.01	0.473206	0.487911	0.57244	0.485579	0.505991	0.488624	0.503586	0.425308
	157.21	0.580429	0.482092	0.491673	0.438737	0.488978	0.497101	0.426751	0.410564			157.21	0.476212	0.493289	0.573081	0.488827	0.503048	0.486271	0.501207	0.43206
	157.4	0.580327	0.481606	0.482133	0.443011	0.495785	0.502698	0.420137	0.409654			157.42	0.474916	0.493468	0.573682	0.493114	0.504436	0.488801	0.507147	0.430857
	157.62	0.584304	0.484222	0.485034	0.445345	0.49388	0.503157	0.423982	0.405242			157.62	0.479272	0.497247	0.574014	0.493847	0.506464	0.489993	0.509132	0.431642
	157.82	0.583433	0.484306	0.490664	0.44142	0.493607	0.501622	0.423903	0.412201			157.82	0.481635	0.49581	0.579098	0.491557	0.503817	0.488244	0.507347	0.42918
	158.01	0.587043	0.482211	0.492467	0.44867	0.498148	0.500615	0.425326	0.40839			158.02	0.47943	0.498411	0.581023	0.491279	0.505137	0.491257	0.51099	0.430251
	158.21	0.58644	0.485237	0.488972	0.442051	0.498925	0.507077	0.427309	0.409057			158.21	0.477689	0.496565	0.572437	0.499388	0.503634	0.49381	0.508252	0.43114
	158.41	0.58393	0.487281	0.491694	0.44242	0.495925	0.509141	0.428983	0.409201			158.41	0.479351	0.50374	0.58177	0.497188	0.51163	0.493874	0.512774	0.437236
	158.6	0.586871	0.485959	0.489955	0.444295	0.499856	0.508655	0.430559	0.41138			158.62	0.482112	0.500288	0.590655	0.496128	0.504494	0.495137	0.512709	0.436022
	158.82	0.586126	0.483905	0.499314	0.44891	0.502596	0.510141	0.429823	0.413215			158.8	0.481355	0.502484	0.579188	0.497923	0.506491	0.495392	0.510189	0.434918
	159.01	0.590126	0.489738	0.495933	0.445998	0.499184	0.506229	0.424471	0.413937			159.02	0.484224	0.501525	0.58696	0.499592	0.512055	0.495084	0.507217	0.438043
	159.21	0.594597	0.485829	0.494783	0.451429	0.504469	0.507789	0.432566	0.411481			159.21	0.487716	0.506479	0.592234	0.501345	0.516354	0.497247	0.510206	0.434456
	159.41	0.58775	0.489038	0.498249	0.451927	0.49622	0.509563	0.43047	0.411375			159.41	0.485189	0.504679	0.582788	0.497738	0.512826	0.496503	0.514426	0.438308
	159.62	0.592933	0.495602	0.49978	0.449678	0.504802	0.509436	0.433203	0.422137			159.62	0.487781	0.504668	0.597219	0.504917	0.52007	0.500398	0.511996	0.435611
	159.82	0.590968	0.492982	0.496928	0.453872	0.505926	0.513693	0.432397	0.416254			159.8	0.486477	0.504258	0.588238	0.504114	0.516325	0.497359	0.515341	0.439526
	160.02	0.597988	0.495188	0.503501	0.451861	0.502313	0.508789	0.436686	0.414273			160.02	0.487608	0.505124	0.588229	0.500374	0.518106	0.49783	0.513451	0.43841
	160.22	0.59456	0.496042	0.495004	0.4534	0.506637	0.513217	0.433481	0.419211			160.21	0.490005	0.509998	0.602771	0.500429	0.520683	0.49991	0.514	0.443088
	160.41	0.596368	0.495737	0.501161	0.449977	0.508141	0.513067	0.432947	0.422242			160.41	0.490587	0.507903	0.589001	0.501308	0.517734	0.501877	0.520484	0.441162
	160.61	0.599784	0.49749	0.508444	0.453679	0.505884	0.514602	0.436021	0.42428			160.61	0.491065	0.511456	0.602009	0.499976	0.523619	0.505499	0.516354	0.444612
	160.82	0.59783	0.498609	0.501044	0.458322	0.509543	0.516878	0.439451	0.42193			160.82	0.489543	0.50872	0.598658	0.510265	0.518056	0.503318	0.520483	0.439988
	161.02	0.594986	0.493852	0.504523	0.453667	0.507157	0.516297	0.437708	0.420243			161	0.497996	0.514899	0.598237	0.509033	0.525885	0.506984	0.520428	0.442646
	161.21	0.601783	0.499727	0.505781	0.454948	0.506351	0.518674	0.439242	0.422782			161.21	0.493936	0.510822	0.600734	0.505317	0.521422	0.509297	0.524325	0.446285
	161.41	0.605255	0.506837	0.505501	0.45952	0.508597	0.518516	0.439639	0.421786			161.41	0.496946	0.513615	0.600033	0.510202	0.522576	0.506353	0.524386	0.445522
	161.61	0.60025	0.501422	0.507047	0.456728	0.503368	0.516936	0.441483	0.420945			161.6	0.491997	0.517195	0.60569	0.51131	0.527208	0.502967	0.52512	0.447565
	161.8	0.602347	0.504265	0.507287	0.454938	0.514145	0.517709	0.447572	0.423532			161.82	0.494643	0.51364	0.599593	0.503555	0.52343	0.506279	0.525246	0.448531
	162.02	0.603379	0.502087	0.506104	0.458944	0.511649	0.5206	0.441862	0.425429			162.02	0.499061	0.519765	0.602794	0.509396	0.526072	0.510663	0.527412	0.443135
	162.22	0.60498	0.504267	0.507261	0.465119	0.514234	0.521188	0.444943	0.424906			162.21	0.49725	0.51917	0.61347	0.512456	0.526552	0.508498	0.527485	0.446299
	162.41	0.604019	0.506702	0.515302	0.461571	0.518345	0.519539	0.443352	0.424252			162.42	0.493889	0.519637	0.601191	0.514165	0.527594	0.514027	0.531457	0.453129
	162.61	0.610198	0.50523	0.511779	0.463591	0.515104	0.525347	0.445715	0.427819			162.61	0.499071	0.521429	0.605689	0.51147	0.529685	0.511162	0.527811	0.449123
	162.81	0.610686	0.504677	0.509815	0.46076	0.512177	0.523565	0.444605	0.428558			162.81	0.499788	0.515283	0.614672	0.516894	0.523384	0.513676	0.528509	0.450345
	163	0.605696	0.506309	0.510514	0.466928	0.518022	0.526277	0.443563	0.429434			163.02	0.50186	0.520493	0.615992	0.512642	0.529111	0.515019	0.526581	0.452378
	163.22	0.611517	0.504728	0.509577	0.465084	0.520167	0.527058	0.44614	0.433512			163.2	0.503154	0.521517	0.597617	0.51546	0.528199	0.514832	0.531864	0.454712
	163.42	0.610712	0.507986	0.518871	0.465768	0.5184	0.527306	0.448247	0.430276			163.41	0.501248	0.521886	0.615478	0.518982	0.531177	0.518879	0.535809	0.450669
	163.61	0.611473	0.509154	0.518927	0.466308	0.520155	0.527354	0.446325	0.425886			163.61	0.501797	0.52602	0.618259	0.516538	0.53191	0.517135	0.533472	0.455008
	163.81	0.609136	0.512974	0.518241	0.465417	0.522074	0.526784	0.453109	0.431508			163.81	0.504443	0.524499	0.624381	0.518766	0.53461	0.515657	0.538215	0.454025
	164.01	0.616919	0.510776	0.516531	0.470864	0.519243	0.528324	0.449321	0.432296			164.01	0.506217	0.525469	0.614419	0.521023	0.53726	0.518477	0.535835	0.456517
	164.2	0.614382	0.514791	0.518123	0.468858	0.519997	0.528572	0.453567	0.434424			164.2	0.507382	0.52266	0.62331	0.518667	0.53668	0.515577	0.532031	0.454114
	164.42	0.61821	0.513445	0.522624	0.469026	0.527451	0.530974	0.448618	0.436387			164.42	0.505223	0.529054	0.605736	0.51556	0.539986	0.520543	0.535027	0.454903
	164.61	0.617738	0.508367	0.520867	0.468212	0.524272	0.535513	0.454848	0.434714			164.62	0.504478	0.526212	0.61709	0.519948	0.535401	0.525288	0.536393	0.459201
	164.81	0.617419	0.515285	0.524574	0.474272	0.525239	0.536572	0.453463	0.441857			164.81	0.511794	0.528803	0.613136	0.523317	0.537677	0.518395	0.535346	0.462336
	165.01	0.619729	0.518045	0.524738	0.472422	0.521527	0.533821	0.454952	0.443057			165.01	0.51218	0.531689	0.63221	0.522174	0.534313	0.519384	0.536363	0.458209
	165.22	0.619978	0.513546	0.521442	0.469088	0.523041	0.532201	0.456625	0.436407			165.22	0.510742	0.530718	0.625377	0.526009	0.540822	0.521529	0.539683	0.456769
	165.4	0.621873	0.516805	0.522935	0.475782	0.527958	0.535389	0.453246	0.43788			165.42	0.510139	0.533236	0.621893	0.525101	0.541856	0.521631	0.541522	0.463176
	165.62	0.621244	0.518616	0.522838	0.473725	0.528942	0.539295	0.458196	0.4342			165.62	0.515305	0.534121	0.627203	0.528281	0.542819	0.523826	0.542493	0.459555
	165.82	0.624309	0.519659	0.520469	0.479023	0.530337	0.534312	0.460032	0.440625			165.82	0.512675	0.53322	0.612338	0.525491	0.543357	0.5264	0.544649	0.461587
	166.01	0.626356	0.519081	0.525402	0.47234	0.525879	0.536237	0.460407	0.440859			166	0.515913	0.530923	0.62051	0.525013	0.54387	0.524054	0.549168	0.464091
	166.21	0.625991	0.514672	0.523778	0.47824	0.530568	0.540267	0.457658	0.43806			166.21	0.513176	0.536205	0.619014	0.532422	0.545278	0.526588	0.543957	0.464452
	166.42	0.628024	0.524325	0.528017	0.477378	0.529876	0.541549	0.4597	0.436369			166.42	0.514078	0.533506	0.617841	0.533754	0.548255	0.530117	0.548146	0.46605
	166.62	0.629109	0.518091	0.527463	0.479017	0.531088	0.536883	0.458597	0.440884			166.6	0.516876	0.534853	0.622587	0.533272	0.547215	0.529724	0.545274	0.469309
	166.82	0.625976	0.52427	0.52991	0.481831	0.530327	0.54477	0.459471	0.442822			166.82	0.515011	0.537612	0.634277	0.532701	0.54643	0.52676	0.546925	0.466939
	167.01	0.629638	0.524328	0.533153	0.484939	0.537277	0.544577	0.460732	0.446488			167.01	0.514663	0.538974	0.628342	0.53574	0.545717	0.52927	0.549513	0.469985
	167.21	0.626817	0.52616	0.529448	0.482188	0.536646	0.54087	0.460132	0.444301			167.2	0.513713	0.5407	0.627377	0.533358	0.546693	0.530837	0.547701	0.46398
	167.42	0.63146	0.525345	0.536094	0.476558	0.538058	0.544565	0.459465	0.443985			167.42	0.521829	0.544477	0.629549	0.536606	0.549707	0.531382	0.548672	0.462174
	167.62	0.63224	0.528334	0.535241	0.480168	0.533481	0.545439	0.464741	0.445652			167.62	0.516352	0.541821	0.633928	0.530595	0.550777	0.534884	0.551579	0.470114
	167.82	0.627672	0.529251	0.534682	0.484568	0.536068	0.546097	0.46459	0.445888			167.82	0.519977	0.538363	0.626916	0.532608	0.550093	0.532858	0.549081	0.470255
	168.02	0.630617	0.52723	0.53102	0.48266	0.539255	0.5472	0.465218	0.444087			168.02	0.523302	0.54257	0.622093	0.541319	0.551494	0.531456	0.548177	0.466066
	168.21	0.634867	0.529371	0.533326	0.489488	0.536997	0.548067	0.466309	0.44416			168.21	0.518118	0.546776	0.63152	0.532823	0.554938	0.539979	0.550429	0.469357
	168.41	0.638283	0.528004	0.535826	0.487209	0.539389	0.548659	0.469645	0.449167			168.4	0.523206	0.5455	0.639331	0.537415	0.552323	0.539719	0.557219	0.46938
	168.6	0.638093	0.53096	0.53469	0.485552	0.540282	0.547683	0.46085	0.450684			168.62	0.527406	0.546591	0.631153	0.541935	0.553063	0.532467	0.551312	0.472251
	168.82	0.638119	0.531937	0.541608	0.486576	0.540417	0.551815	0.468371	0.447389			168.82	0.526322	0.548781	0.625805	0.540065	0.555868	0.5425	0.553693	0.46853
	169.01	0.643071	0.534034	0.540685	0.48822	0.54135	0.547347	0.463928	0.453214			169.01	0.526895	0.549098	0.635214	0.54369	0.558939	0.541444	0.554028	0.477025
	169.21	0.637355	0.530601	0.538281	0.487765	0.547965	0.549024	0.473469	0.457371			169.21	0.530011	0.548851	0.640758	0.544987	0.560043	0.539711	0.552683	0.473245
	169.41	0.642774	0.533865	0.537796	0.489086	0.544169	0.556777	0.469287	0.448215			169.41	0.532938	0.548208	0.642751	0.543	0.557425	0.536079	0.556419	0.472284
	169.62	0.64441	0.53474	0.538972	0.49036	0.544413	0.555673	0.474931	0.45408			169.62	0.525907	0.548698	0.630961	0.54694	0.559221	0.540854	0.562007	0.477392
	169.8	0.641515	0.532973	0.544149	0.489789	0.542707	0.556706	0.471994	0.453181			169.82	0.528447	0.548465	0.634548	0.546063	0.559373	0.539018	0.559453	0.471492
	170.02	0.645066	0.540922	0.543956	0.490791	0.547664	0.553548	0.474226	0.453012			170.02	0.52641	0.552729	0.64821	0.546937	0.561008	0.548182	0.556608	0.477656
	170.21	0.642025	0.538034	0.545922	0.492897	0.54354	0.556233	0.476279	0.450443			170.22	0.532074	0.553814	0.639142	0.54911	0.563522	0.542864	0.559065	0.48172
	170.41	0.642741	0.543037	0.542022	0.491417	0.54892	0.553917	0.47589	0.45844			170.41	0.537639	0.554499	0.642718	0.544856	0.563529	0.544393	0.560881	0.478031
	170.61	0.647327	0.540657	0.540879	0.492276	0.549446	0.563077	0.477426	0.455132			170.61	0.53405	0.556921	0.64436	0.54877	0.562529	0.541749	0.562155	0.480463
	170.82	0.647337	0.541067	0.544216	0.499009	0.551856	0.561731	0.476856	0.45984			170.82	0.533955	0.55652	0.646022	0.545945	0.566394	0.542914	0.563868	0.480659
	171	0.648845	0.540419	0.546509	0.499441	0.549739	0.562786	0.478071	0.458876			171.02	0.531672	0.556448	0.639003	0.546987	0.566269	0.543824	0.564697	0.481834
	171.22	0.652167	0.541557	0.54918	0.497565	0.55013	0.561709	0.475276	0.458144			171.22	0.534201	0.561845	0.648492	0.551084	0.570684	0.546759	0.566849	0.481737
	171.42	0.650421	0.540297	0.545758	0.49909	0.547176	0.562196	0.479628	0.461094			171.41	0.537027	0.554311	0.645511	0.551529	0.56202	0.549374	0.566249	0.486641
	171.6	0.64944	0.542747	0.549287	0.496282	0.552032	0.56122	0.476245	0.460101			171.61	0.53645	0.556031	0.64256	0.548528	0.565924	0.552681	0.563968	0.486609
	171.81	0.650523	0.542168	0.549237	0.496311	0.55421	0.563962	0.480372	0.458202			171.8	0.540968	0.561664	0.65476	0.551763	0.567356	0.550936	0.565316	0.482896
	172.02	0.653877	0.54391	0.551957	0.497786	0.552553	0.561703	0.481699	0.461719			172.02	0.539895	0.562508	0.646676	0.553172	0.569916	0.554971	0.565812	0.484002
	172.2	0.653909	0.545684	0.548865	0.502141	0.556564	0.565601	0.483066	0.461492			172.22	0.535018	0.56051	0.654645	0.555564	0.570097	0.551717	0.569468	0.48377
	172.42	0.654822	0.54608	0.556804	0.502879	0.559922	0.567607	0.482606	0.466061			172.42	0.542704	0.56475	0.644486	0.558899	0.574813	0.557164	0.571665	0.489792
	172.61	0.654592	0.54937	0.551488	0.499325	0.559918	0.567287	0.487472	0.467644			172.61	0.542884	0.55728	0.662747	0.552931	0.568741	0.555643	0.573931	0.486399
	172.8	0.657181	0.548065	0.552628	0.503476	0.558819	0.565462	0.483161	0.465549			172.81	0.538593	0.564275	0.652683	0.559926	0.573299	0.560614	0.569818	0.49457
	173.02	0.655604	0.549358	0.555509	0.503261	0.560256	0.568992	0.483642	0.463716			173.02	0.543935	0.568693	0.652175	0.554074	0.57401	0.557836	0.573618	0.486433
	173.22	0.659408	0.552281	0.556468	0.50446	0.561225	0.564396	0.479886	0.468935			173.22	0.544082	0.565808	0.663607	0.552395	0.571946	0.556641	0.571546	0.487931
	173.41	0.660735	0.547997	0.555728	0.503385	0.562519	0.571475	0.488997	0.465279			173.41	0.549893	0.567311	0.64707	0.561614	0.570881	0.556508	0.571714	0.494233
	173.62	0.66034	0.553188	0.558224	0.506383	0.563749	0.57428	0.485058	0.464732			173.62	0.546657	0.56826	0.649377	0.56115	0.574731	0.558993	0.575557	0.496232
	173.8	0.664425	0.55267	0.558896	0.502126	0.566006	0.572911	0.484052	0.464679			173.81	0.544971	0.568009	0.65882	0.559668	0.577202	0.559765	0.582599	0.490354
	174	0.660777	0.55504	0.559018	0.506818	0.561808	0.576397	0.485803	0.464441			174	0.550213	0.568952	0.655654	0.560501	0.577696	0.556142	0.574921	0.493355
	174.22	0.663955	0.554355	0.562651	0.506238	0.565231	0.575552	0.486035	0.470704			174.22	0.547067	0.569116	0.666248	0.561238	0.578989	0.556767	0.580328	0.49337
	174.42	0.668725	0.554871	0.561724	0.506172	0.566117	0.574301	0.492068	0.469701			174.42	0.544364	0.572212	0.654955	0.567782	0.578207	0.564162	0.581568	0.496515
	174.62	0.664128	0.555575	0.561846	0.509779	0.565824	0.577779	0.488578	0.464181			174.61	0.547926	0.573062	0.664394	0.566767	0.580191	0.561729	0.577133	0.492717
	174.81	0.667118	0.558915	0.563267	0.509216	0.567642	0.572936	0.491313	0.47092			174.81	0.549955	0.570351	0.672381	0.563257	0.580905	0.562952	0.582172	0.496209
	175.01	0.663993	0.558706	0.564371	0.513971	0.563912	0.574164	0.49332	0.476859			175.01	0.550391	0.575751	0.66591	0.566261	0.582399	0.565333	0.582113	0.498
	175.22	0.671402	0.55981	0.567461	0.514647	0.56721	0.577843	0.49153	0.469764			175.2	0.550938	0.574306	0.654735	0.569901	0.580688	0.565226	0.583372	0.498384
	175.42	0.67036	0.55867	0.563877	0.512256	0.567218	0.576653	0.494284	0.474596			175.42	0.553028	0.573279	0.672285	0.565141	0.585005	0.565736	0.585621	0.496904
	175.61	0.674486	0.558105	0.565791	0.515626	0.569118	0.57887	0.495566	0.472886			175.62	0.553181	0.573665	0.669061	0.570096	0.586506	0.563597	0.584577	0.498893
	175.82	0.671942	0.562333	0.566482	0.515982	0.57772	0.582015	0.498653	0.474063			175.81	0.556929	0.574097	0.674868	0.571796	0.588416	0.563643	0.588359	0.492875
	176	0.672419	0.560715	0.570589	0.520733	0.574638	0.585283	0.498211	0.47385			176.01	0.552701	0.578697	0.67774	0.574742	0.586163	0.567151	0.585921	0.497779
	176.21	0.672632	0.565799	0.567649	0.5142	0.572916	0.582779	0.495845	0.47538			176.21	0.553458	0.577296	0.66593	0.568847	0.587211	0.568061	0.584933	0.501151
	176.42	0.668443	0.564325	0.569463	0.515384	0.572333	0.584111	0.494641	0.475985			176.42	0.555365	0.580827	0.677855	0.570175	0.58933	0.565728	0.586455	0.498603
	176.6	0.675514	0.564323	0.574774	0.519603	0.574666	0.585258	0.503219	0.474661			176.62	0.557003	0.581261	0.671497	0.574617	0.592857	0.568936	0.588176	0.505747
	176.82	0.675644	0.56443	0.56801	0.520123	0.576896	0.582126	0.496317	0.478718			176.82	0.558345	0.581167	0.685153	0.577411	0.596963	0.569218	0.593171	0.503888
	177.01	0.676639	0.570106	0.573913	0.520344	0.573777	0.582425	0.497651	0.477724			177.01	0.561579	0.581377	0.671103	0.572606	0.591313	0.573145	0.591431	0.502647
	177.2	0.680549	0.571783	0.572058	0.518002	0.576299	0.58826	0.500724	0.47948			177.21	0.558934	0.582026	0.678552	0.573686	0.59064	0.571142	0.590679	0.501802
	177.42	0.681045	0.56874	0.574961	0.520956	0.58329	0.586401	0.500808	0.482532			177.42	0.56151	0.582302	0.675157	0.581551	0.594588	0.572058	0.591189	0.503348
	177.62	0.677888	0.570684	0.573518	0.517423	0.578943	0.590701	0.506	0.481104			177.62	0.562993	0.585108	0.675235	0.575815	0.596952	0.576744	0.594485	0.508358
	177.81	0.683503	0.569196	0.577928	0.52167	0.583053	0.592363	0.500034	0.482123			177.82	0.561359	0.587529	0.683638	0.574599	0.58923	0.574386	0.592497	0.511483
	178.02	0.682508	0.569304	0.572432	0.523581	0.578711	0.5897	0.503743	0.484905			178.02	0.558395	0.584234	0.679141	0.577985	0.595824	0.574484	0.597208	0.510855
	178.21	0.68195	0.572933	0.578861	0.524449	0.584125	0.58786	0.507251	0.481243			178.21	0.564289	0.589236	0.688466	0.579555	0.597138	0.576506	0.595613	0.509943
	178.4	0.685712	0.577644	0.577619	0.524509	0.580799	0.596613	0.503622	0.484894			178.41	0.566485	0.585766	0.67353	0.57882	0.59748	0.58025	0.596116	0.510931
	178.62	0.687325	0.572519	0.578269	0.526641	0.586149	0.593373	0.508641	0.483468			178.62	0.564656	0.584981	0.678319	0.584124	0.601206	0.581025	0.593649	0.509796
	178.82	0.685907	0.573191	0.578503	0.531628	0.581421	0.593034	0.505731	0.483204			178.82	0.566065	0.587488	0.677349	0.579268	0.599679	0.575773	0.599024	0.506229
	179.02	0.686079	0.574299	0.578005	0.528635	0.582105	0.593485	0.50932	0.485916			179.01	0.567715	0.587489	0.681299	0.586664	0.598229	0.578366	0.599106	0.514241
	179.22	0.686749	0.575667	0.582518	0.523768	0.582861	0.595076	0.500505	0.489042			179.23	0.571832	0.588437	0.680238	0.583279	0.600954	0.578217	0.599106	0.508159
	179.4	0.688652	0.574307	0.579176	0.527142	0.585443	0.598017	0.509817	0.486559			179.41	0.566333	0.591295	0.694671	0.582224	0.606687	0.58532	0.60254	0.513548
	179.61	0.686927	0.57519	0.585557	0.529426	0.588455	0.593746	0.507597	0.491828			179.61	0.57209	0.589132	0.682406	0.584274	0.599036	0.578402	0.603382	0.51272
	179.82	0.690717	0.575268	0.581307	0.53122	0.58847	0.59637	0.507842	0.487772			179.82	0.574224	0.596168	0.695697	0.583681	0.604756	0.583414	0.603861	0.513585
	180.02	0.693043	0.580343	0.580272	0.52863	0.588892	0.598566	0.508138	0.488368			180.02	0.569475	0.596445	0.688339	0.591156	0.604351	0.581677	0.602406	0.512186
	180.21	0.691877	0.581683	0.581754	0.528228	0.592098	0.602644	0.511414	0.486782			180.21	0.571805	0.591834	0.699711	0.587466	0.608594	0.585652	0.603505	0.518127
	180.41	0.691932	0.575952	0.586313	0.532492	0.594391	0.600254	0.508986	0.488382			180.41	0.570742	0.595638	0.688166	0.58945	0.60612	0.587058	0.60674	0.51356
	180.61	0.69599	0.582442	0.588197	0.531503	0.590438	0.599066	0.513859	0.4864			180.61	0.574334	0.592877	0.68679	0.587644	0.605995	0.585287	0.60422	0.522599
	180.82	0.693813	0.5861	0.587189	0.531897	0.593676	0.597208	0.514274	0.492548			180.82	0.577721	0.599635	0.695205	0.587986	0.608696	0.588572	0.608479	0.513907
	181.02	0.696574	0.579338	0.584585	0.534653	0.592443	0.604728	0.516088	0.49229			181.02	0.578549	0.598134	0.697033	0.592029	0.610992	0.591588	0.607283	0.51924
	181.22	0.695648	0.583658	0.584932	0.537027	0.592984	0.6032	0.517963	0.495039			181.22	0.578691	0.597435	0.714947	0.592609	0.609151	0.592477	0.606411	0.521376
	181.41	0.697205	0.584914	0.593027	0.534131	0.591505	0.604248	0.51821	0.49057			181.41	0.573572	0.601502	0.698533	0.59663	0.606614	0.587679	0.613026	0.522815
	181.61	0.696625	0.588648	0.590419	0.532507	0.596004	0.608919	0.516191	0.49472			181.61	0.581511	0.6028	0.692873	0.593788	0.610246	0.586418	0.610468	0.522
	181.81	0.698228	0.586437	0.592237	0.537582	0.595881	0.605078	0.520851	0.496543			181.81	0.585347	0.602439	0.701514	0.588536	0.617084	0.594508	0.613909	0.527516
	182	0.697011	0.582067	0.593421	0.534994	0.598784	0.606865	0.516201	0.501009			182.02	0.580972	0.601781	0.697933	0.595188	0.612627	0.59299	0.612784	0.516505
	182.22	0.700701	0.590932	0.592194	0.53885	0.602285	0.610878	0.520783	0.496366			182.22	0.580823	0.602506	0.701671	0.600243	0.616175	0.597273	0.614541	0.52505
	182.42	0.698798	0.588805	0.592183	0.542237	0.598335	0.606955	0.519959	0.497251			182.41	0.585388	0.60352	0.702062	0.598431	0.614441	0.594565	0.619174	0.523299
	182.61	0.698917	0.589598	0.593524	0.541173	0.59752	0.60577	0.524439	0.498596			182.61	0.581979	0.608432	0.707548	0.592321	0.615111	0.600355	0.615116	0.522979
	182.8	0.703548	0.588604	0.599636	0.536259	0.606457	0.612765	0.522008	0.500794			182.81	0.583784	0.607632	0.709638	0.600827	0.618037	0.599732	0.616103	0.522059
	183.02	0.702399	0.590433	0.597806	0.5371	0.602545	0.611033	0.522061	0.500192			183.02	0.589902	0.60263	0.704488	0.599327	0.617702	0.593459	0.619299	0.528395
	183.22	0.709445	0.59227	0.600335	0.542327	0.602972	0.611628	0.516415	0.501538			183.2	0.586891	0.610515	0.698259	0.602663	0.617888	0.596181	0.615794	0.527851
	183.41	0.70088	0.58882	0.594008	0.542258	0.60158	0.618356	0.521684	0.502974			183.42	0.590334	0.607492	0.694657	0.601082	0.617747	0.600231	0.612999	0.521155
	183.62	0.710276	0.595233	0.599587	0.544692	0.602064	0.611012	0.52551	0.500517			183.61	0.587782	0.607182	0.715136	0.603009	0.622216	0.597568	0.615642	0.526297
	183.81	0.7095	0.595692	0.594153	0.543768	0.603657	0.616855	0.52378	0.507066			183.81	0.585526	0.609876	0.708353	0.597998	0.618977	0.60212	0.617667	0.530732
	184	0.709349	0.590876	0.598042	0.545712	0.604861	0.609317	0.526749	0.497442			184.01	0.585172	0.611051	0.691174	0.602903	0.61789	0.598935	0.616004	0.527594
	184.2	0.712668	0.593461	0.602649	0.546581	0.60946	0.614727	0.527122	0.504186			184.22	0.588954	0.613862	0.70336	0.60968	0.625017	0.601415	0.617203	0.533312
	184.42	0.708551	0.596598	0.604529	0.543182	0.605921	0.621613	0.528679	0.506456			184.42	0.589419	0.615594	0.710848	0.604525	0.62024	0.600695	0.619728	0.529362
	184.61	0.713213	0.595881	0.600132	0.54811	0.60815	0.617434	0.528849	0.502609			184.62	0.59168	0.610584	0.712006	0.607604	0.625329	0.600091	0.622555	0.532133
	184.83	0.716469	0.594391	0.60456	0.553554	0.606495	0.616562	0.529214	0.505561			184.82	0.592168	0.615442	0.719181	0.611676	0.624257	0.601189	0.623034	0.535005
	185.01	0.713262	0.599881	0.604415	0.547497	0.605519	0.62336	0.526926	0.508745			185.01	0.589485	0.613387	0.707847	0.611468	0.623058	0.605613	0.624485	0.540281
	185.22	0.716439	0.603475	0.607487	0.549391	0.607376	0.616547	0.532013	0.504964			185.22	0.594642	0.614393	0.709685	0.608919	0.628033	0.608863	0.627432	0.532448
	185.42	0.717503	0.597136	0.603262	0.551494	0.611736	0.621023	0.530879	0.508113			185.42	0.592362	0.618386	0.705467	0.6035	0.628108	0.608039	0.624737	0.531775
	185.62	0.718188	0.59895	0.607508	0.551898	0.611198	0.622523	0.531622	0.509835			185.62	0.595474	0.620515	0.722559	0.614393	0.63146	0.607026	0.62341	0.53611
	185.82	0.718413	0.601252	0.604797	0.554619	0.613638	0.619795	0.530511	0.507397			185.81	0.596819	0.620511	0.720599	0.614222	0.625395	0.610467	0.628827	0.539357
	186.01	0.72339	0.606722	0.605234	0.55103	0.610855	0.623748	0.527226	0.507599			186.01	0.593042	0.621012	0.729036	0.614537	0.627334	0.610479	0.627192	0.538307
	186.21	0.721953	0.606537	0.606312	0.558669	0.614546	0.628934	0.531186	0.510792			186.21	0.59368	0.618227	0.730969	0.612429	0.631982	0.608113	0.629248	0.534926
	186.42	0.722159	0.603873	0.613726	0.552439	0.615117	0.629938	0.536199	0.514725			186.42	0.597414	0.623966	0.721184	0.61829	0.630792	0.616015	0.632427	0.541242
	186.62	0.72048	0.608132	0.609895	0.557336	0.610456	0.627741	0.532918	0.514293			186.62	0.597004	0.627813	0.726594	0.617358	0.632847	0.612293	0.629223	0.541938
	186.81	0.721881	0.608428	0.611728	0.558988	0.616541	0.625926	0.53719	0.512813			186.82	0.600923	0.622478	0.716614	0.615982	0.631715	0.608923	0.631468	0.540791
	187.02	0.724662	0.61141	0.609216	0.555659	0.621373	0.628234	0.530818	0.515897			187.01	0.60079	0.621335	0.728573	0.616074	0.635385	0.612965	0.635563	0.541272
	187.21	0.723059	0.61077	0.610051	0.55999	0.618629	0.630392	0.535458	0.511185			187.21	0.600939	0.622706	0.720626	0.619233	0.63649	0.617713	0.633452	0.540425
	187.41	0.724826	0.60857	0.61382	0.552966	0.621797	0.627478	0.53635	0.514033			187.41	0.60248	0.625234	0.723941	0.619605	0.635771	0.614845	0.632946	0.544595
	187.62	0.725554	0.61166	0.61368	0.56117	0.619781	0.632823	0.537014	0.516009			187.6	0.607738	0.624419	0.725987	0.617381	0.64056	0.61459	0.638387	0.544262
	187.8	0.72331	0.610073	0.615044	0.560856	0.621159	0.630371	0.538432	0.513053			187.82	0.6041	0.6265	0.732362	0.618593	0.640707	0.612755	0.637581	0.545361
	188.02	0.72891	0.613671	0.616176	0.558828	0.622679	0.629213	0.538976	0.521042			188.02	0.607848	0.627756	0.716831	0.618657	0.634914	0.613939	0.636518	0.544569
	188.21	0.731639	0.610216	0.620982	0.563507	0.621204	0.631181	0.540319	0.515716			188.21	0.60462	0.628204	0.72618	0.622446	0.639083	0.617208	0.637583	0.547364
	188.41	0.732348	0.61504	0.619948	0.55951	0.625161	0.635413	0.537387	0.519579			188.4	0.607056	0.632563	0.72145	0.620616	0.641352	0.618053	0.638741	0.544559
	188.62	0.734439	0.615293	0.617876	0.564302	0.623625	0.635214	0.540678	0.51706			188.62	0.608515	0.633737	0.726657	0.622621	0.641127	0.622705	0.638826	0.546844
	188.82	0.735222	0.614036	0.619212	0.561314	0.626592	0.636273	0.545824	0.518826			188.8	0.605143	0.629594	0.731001	0.621047	0.640809	0.616294	0.645738	0.551595
	189.01	0.733503	0.616765	0.618864	0.567989	0.626533	0.636806	0.544971	0.519515			189.01	0.609344	0.62908	0.729371	0.621257	0.646876	0.623914	0.643465	0.545991
	189.21	0.731063	0.617398	0.623685	0.565187	0.630488	0.639826	0.543119	0.519571			189.22	0.611127	0.633342	0.737837	0.620382	0.642423	0.622998	0.649969	0.550413
	189.41	0.735186	0.619823	0.624684	0.565187	0.631907	0.642685	0.542969	0.519813			189.41	0.608934	0.632644	0.730777	0.62621	0.644642	0.623304	0.644822	0.548277
	189.6	0.733016	0.620195	0.62061	0.56319	0.628132	0.640493	0.545978	0.522836			189.61	0.61264	0.636363	0.727368	0.626667	0.647297	0.622932	0.643895	0.555929
	189.82	0.738643	0.619063	0.622953	0.566721	0.629204	0.643898	0.547679	0.521287			189.82	0.611481	0.636946	0.740453	0.629196	0.646133	0.625471	0.643361	0.551219
	190.02	0.739305	0.617192	0.623854	0.56685	0.631673	0.64044	0.547594	0.521934			190	0.609956	0.637535	0.739994	0.625921	0.647105	0.623078	0.645966	0.554922
	190.22	0.74022	0.61999	0.623251	0.568107	0.630139	0.641774	0.544631	0.52522			190.22	0.613447	0.640399	0.744301	0.632019	0.64626	0.625174	0.647693	0.551404
	190.41	0.734173	0.62059	0.62643	0.572451	0.63127	0.645209	0.545677	0.526016			190.41	0.614216	0.636323	0.745959	0.628949	0.653092	0.626445	0.651402	0.553078
	190.61	0.741686	0.622525	0.625746	0.573456	0.631304	0.643844	0.552096	0.525176			190.61	0.617432	0.642475	0.739304	0.63035	0.651853	0.630329	0.649511	0.553626
	190.8	0.737024	0.62728	0.632861	0.571602	0.633483	0.643412	0.55277	0.523738			190.82	0.619311	0.638587	0.742234	0.629157	0.649492	0.627231	0.650662	0.559252
	191.02	0.743855	0.623582	0.631521	0.576738	0.635435	0.642163	0.54937	0.520514			191	0.61843	0.640497	0.744156	0.633424	0.654397	0.626283	0.646941	0.553738
	191.22	0.744262	0.625122	0.631825	0.573244	0.633884	0.646376	0.548486	0.528873			191.21	0.617618	0.645857	0.746177	0.634485	0.652448	0.626553	0.64788	0.554401
	191.41	0.746844	0.625364	0.629977	0.570316	0.6385	0.647591	0.557064	0.533753			191.42	0.617704	0.63994	0.751361	0.63292	0.653844	0.62888	0.648925	0.55867
	191.61	0.740233	0.626446	0.629421	0.576039	0.640423	0.644317	0.551592	0.529446			191.61	0.616229	0.642766	0.757666	0.643831	0.654184	0.629066	0.649216	0.559561
	191.81	0.74825	0.62859	0.632556	0.572214	0.636776	0.646422	0.5551	0.52941			191.81	0.622083	0.646157	0.75136	0.633328	0.654478	0.632212	0.651595	0.557536
	192	0.745782	0.632082	0.634281	0.576494	0.640312	0.645692	0.552411	0.529451			192	0.622199	0.64269	0.755882	0.637995	0.657441	0.631671	0.65463	0.559873
	192.22	0.747584	0.632101	0.629651	0.577064	0.637082	0.651233	0.555163	0.532105			192.22	0.622344	0.647576	0.743918	0.63955	0.658388	0.632622	0.655642	0.559846
	192.42	0.751256	0.634119	0.638287	0.573794	0.636381	0.647092	0.555866	0.531502			192.42	0.621728	0.644759	0.734388	0.641986	0.660442	0.634968	0.657564	0.561438
	192.61	0.752346	0.632344	0.637995	0.578593	0.640482	0.653383	0.556409	0.530905			192.61	0.630139	0.648535	0.748915	0.640554	0.661924	0.640483	0.656824	0.560776
	192.81	0.745647	0.629612	0.639674	0.576443	0.643743	0.650481	0.55821	0.535467			192.81	0.619814	0.648645	0.745565	0.635385	0.662058	0.639804	0.658952	0.563334
	193.02	0.751032	0.636327	0.636962	0.581394	0.641089	0.653545	0.556677	0.53597			193.01	0.621048	0.651271	0.753911	0.644999	0.660936	0.634931	0.659808	0.566059
	193.22	0.75071	0.634013	0.64021	0.57954	0.6451	0.655937	0.561585	0.536015			193.22	0.624962	0.651035	0.759446	0.641066	0.661281	0.637611	0.659809	0.564467
	193.42	0.753298	0.633547	0.639172	0.584808	0.640592	0.657928	0.564265	0.535266			193.42	0.630021	0.652489	0.753785	0.644596	0.665524	0.638154	0.663176	0.564508
	193.62	0.751906	0.634876	0.642983	0.581257	0.644107	0.656596	0.566806	0.53644			193.62	0.626789	0.647634	0.743819	0.643295	0.659506	0.64038	0.658497	0.564853
	193.81	0.752356	0.634913	0.637278	0.581671	0.650225	0.657769	0.560639	0.534713			193.81	0.630117	0.649563	0.753063	0.645645	0.665783	0.644644	0.661709	0.566293
	194.01	0.754362	0.640708	0.646479	0.582337	0.647534	0.660076	0.564712	0.537749			194.01	0.630967	0.656262	0.755557	0.646273	0.663074	0.643881	0.661214	0.566005
	194.22	0.755384	0.637933	0.638811	0.58312	0.645162	0.658559	0.564044	0.54027			194.22	0.631136	0.655579	0.75451	0.64762	0.66607	0.641553	0.665226	0.565114
	194.42	0.754413	0.637625	0.641691	0.583236	0.647603	0.654696	0.566485	0.536278			194.4	0.631848	0.651153	0.759162	0.647862	0.664239	0.645397	0.664108	0.566986
	194.62	0.763902	0.643073	0.648701	0.591	0.653598	0.659458	0.56339	0.540515			194.62	0.629646	0.655331	0.75355	0.6467	0.673103	0.641008	0.665658	0.572619
	194.81	0.757535	0.641708	0.644669	0.587563	0.651217	0.659238	0.563399	0.536564			194.82	0.634427	0.660281	0.764486	0.652051	0.666231	0.64655	0.669773	0.569168
	195.01	0.758243	0.638359	0.646713	0.585935	0.647942	0.659491	0.567464	0.539304			195	0.640239	0.655201	0.763717	0.65281	0.671451	0.645745	0.664779	0.569777
	195.21	0.762454	0.641236	0.64831	0.587022	0.652448	0.660058	0.562746	0.538857			195.21	0.637629	0.659069	0.769239	0.648255	0.666775	0.647486	0.669873	0.570137
	195.4	0.765725	0.645046	0.64829	0.587179	0.65239	0.660011	0.564372	0.539692			195.42	0.636314	0.661974	0.76689	0.654181	0.674023	0.646895	0.672323	0.571107
	195.62	0.763474	0.641781	0.649902	0.589915	0.653946	0.662811	0.569769	0.539914			195.62	0.634804	0.655973	0.770618	0.6503	0.669598	0.647552	0.67107	0.571357
	195.81	0.758463	0.649848	0.650612	0.587709	0.652727	0.663663	0.569952	0.542192			195.82	0.638907	0.659693	0.768793	0.65881	0.6712	0.65317	0.671423	0.571498
	196.01	0.765477	0.645886	0.646713	0.59007	0.648546	0.666386	0.568798	0.541051			196.01	0.636468	0.663382	0.768557	0.657053	0.671407	0.653567	0.671211	0.574908
	196.21	0.763565	0.64912	0.650596	0.589681	0.655856	0.666546	0.569844	0.543661			196.2	0.640027	0.663747	0.75722	0.656135	0.675615	0.651959	0.673865	0.57716
	196.42	0.766681	0.647124	0.647861	0.588367	0.659472	0.665533	0.567894	0.546067			196.42	0.639418	0.665025	0.762941	0.656426	0.674603	0.652866	0.672998	0.579764
	196.62	0.769504	0.653087	0.651065	0.588027	0.659374	0.665932	0.567803	0.547011			196.62	0.636003	0.665426	0.766158	0.656403	0.673684	0.650369	0.676095	0.577462
	196.82	0.771221	0.648874	0.655171	0.594822	0.657188	0.668888	0.570605	0.546722			196.81	0.641539	0.663598	0.768947	0.657926	0.679073	0.65119	0.673375	0.575286
	197.01	0.769697	0.645266	0.655359	0.595836	0.65895	0.671312	0.57321	0.549109			197.02	0.641815	0.663355	0.76901	0.660402	0.674365	0.652432	0.674401	0.576823
	197.21	0.764258	0.651869	0.651629	0.593328	0.656197	0.669804	0.580081	0.545558			197.21	0.641191	0.668575	0.770936	0.659536	0.679271	0.655436	0.676753	0.579605
	197.41	0.765694	0.649091	0.651279	0.596306	0.661966	0.669488	0.574433	0.544946			197.4	0.642884	0.664874	0.772342	0.659786	0.682493	0.653598	0.675089	0.581713
	197.6	0.76944	0.654916	0.65533	0.597797	0.663805	0.670827	0.571098	0.548994			197.6	0.645325	0.66618	0.760302	0.659993	0.682106	0.654324	0.67542	0.583417
	197.82	0.770094	0.651349	0.652954	0.596184	0.661303	0.670148	0.580082	0.546449			197.82	0.645988	0.665566	0.783581	0.662825	0.67917	0.653177	0.678996	0.583627
	198.02	0.777734	0.654148	0.656463	0.595604	0.659901	0.673997	0.57312	0.552048			198.02	0.650447	0.672413	0.782604	0.661329	0.680093	0.657098	0.680333	0.587931
	198.21	0.77457	0.660042	0.658227	0.598472	0.664293	0.676376	0.576884	0.553709			198.21	0.649714	0.675226	0.783656	0.662752	0.680777	0.661407	0.684243	0.582481
	198.41	0.778029	0.653402	0.657029	0.600171	0.664873	0.674749	0.571558	0.553355			198.41	0.647931	0.672005	0.780662	0.65874	0.676142	0.65895	0.68153	0.579347
	198.62	0.774131	0.655779	0.660214	0.599509	0.664842	0.677813	0.579995	0.553277			198.62	0.646491	0.669447	0.777308	0.659551	0.683559	0.659987	0.676044	0.585625
	198.82	0.778252	0.65684	0.660625	0.604336	0.665141	0.672739	0.582074	0.552387			198.82	0.65162	0.671261	0.781917	0.66757	0.686	0.660237	0.682704	0.58501
	199.02	0.779482	0.656853	0.657505	0.600153	0.665403	0.679246	0.576044	0.552681			199.02	0.653156	0.67536	0.781851	0.661507	0.681059	0.661793	0.683648	0.584384
	199.22	0.776365	0.659076	0.661717	0.603653	0.667034	0.675052	0.580327	0.560341			199.22	0.651963	0.678989	0.778975	0.6699	0.687033	0.662056	0.68417	0.587523
	199.41	0.782957	0.660357	0.66275	0.603532	0.6702	0.677261	0.57979	0.559651			199.41	0.651307	0.67761	0.785452	0.667061	0.68755	0.665899	0.684264	0.588615
	199.61	0.777261	0.65505	0.664523	0.602771	0.674516	0.680662	0.58271	0.556553			199.61	0.65653	0.67687	0.789676	0.669666	0.69128	0.663741	0.686607	0.584576
	199.82	0.782436	0.662401	0.665223	0.604525	0.67201	0.678364	0.587787	0.554649			199.82	0.653174	0.677489	0.796304	0.670849	0.688036	0.666708	0.688193	0.584154
	200.02	0.78309	0.661509	0.666247	0.604614	0.671714	0.680359	0.581729	0.556493			200.02	0.649446	0.676198	0.783987	0.671018	0.686784	0.665117	0.687942	0.589602
	200.21	0.783675	0.66059	0.664822	0.609903	0.672724	0.683837	0.585404	0.559041			200.22	0.655224	0.676974	0.804365	0.671865	0.690539	0.666525	0.689782	0.588456
	200.41	0.787705	0.660507	0.669447	0.606707	0.674566	0.686387	0.586136	0.555706			200.41	0.652196	0.680401	0.803416	0.671598	0.695188	0.665511	0.688026	0.589302
	200.61	0.788495	0.660355	0.667207	0.608066	0.676794	0.684149	0.582075	0.556325			200.61	0.655406	0.677833	0.798491	0.668794	0.69088	0.666945	0.69031	0.590645
	200.82	0.787753	0.658102	0.672343	0.609083	0.677591	0.686923	0.59002	0.559714			200.81	0.655979	0.681928	0.790531	0.675045	0.692425	0.666783	0.686773	0.592212
	201.02	0.790891	0.66754	0.671547	0.608441	0.677457	0.684971	0.588214	0.562299			201.02	0.65884	0.686021	0.790098	0.675547	0.693683	0.671332	0.692745	0.59153
	201.2	0.786802	0.66521	0.669743	0.612677	0.679726	0.683934	0.587072	0.565462			201.2	0.663059	0.681515	0.800183	0.678819	0.698833	0.67674	0.688262	0.591165
	201.42	0.793327	0.669659	0.667625	0.61233	0.68218	0.685519	0.593415	0.560281			201.42	0.660026	0.679663	0.793224	0.678046	0.693211	0.674099	0.69023	0.591786
	201.61	0.793999	0.668627	0.672979	0.611559	0.681681	0.686686	0.593374	0.564148			201.61	0.663128	0.682899	0.789425	0.682064	0.694853	0.671905	0.695963	0.591636
	201.81	0.790177	0.667245	0.669641	0.61471	0.679179	0.687518	0.594414	0.560124			201.8	0.660952	0.683152	0.799645	0.678276	0.70335	0.673759	0.697611	0.596522
	202.02	0.789513	0.673011	0.672136	0.613387	0.683714	0.68841	0.592621	0.565672			202.02	0.660973	0.68837	0.807413	0.678644	0.702131	0.67671	0.694497	0.598622
	202.22	0.793413	0.669577	0.671807	0.616218	0.683545	0.689127	0.591178	0.56355			202.22	0.659771	0.686429	0.79574	0.682306	0.699194	0.672716	0.694223	0.593362
	202.42	0.791572	0.677094	0.675376	0.617475	0.68313	0.692498	0.590429	0.565621			202.41	0.664019	0.687094	0.79657	0.680848	0.695489	0.680451	0.698692	0.591468
	202.61	0.800203	0.677387	0.674829	0.615713	0.680378	0.687873	0.594696	0.565552			202.61	0.661507	0.686129	0.799322	0.684497	0.705041	0.674791	0.697314	0.602073
	202.81	0.794921	0.671959	0.673935	0.618092	0.682371	0.692626	0.588865	0.564128			202.81	0.663629	0.688389	0.808137	0.682158	0.700806	0.680746	0.702765	0.596662
	203.01	0.795164	0.674769	0.677338	0.617034	0.678397	0.689391	0.59543	0.568739			203.01	0.669437	0.691948	0.805086	0.683765	0.70531	0.677966	0.697305	0.597907
	203.22	0.794109	0.674876	0.680444	0.619791	0.677558	0.697362	0.596252	0.567989			203.22	0.663269	0.690783	0.800885	0.685944	0.704844	0.678165	0.707213	0.594145
	203.42	0.798325	0.674939	0.678115	0.619576	0.684094	0.695902	0.595616	0.5661			203.42	0.665756	0.695617	0.800419	0.682226	0.706465	0.679848	0.704062	0.602571
	203.62	0.802439	0.680276	0.67638	0.623824	0.686572	0.697527	0.593951	0.568876			203.61	0.667651	0.692193	0.789844	0.681009	0.701421	0.678874	0.703348	0.599059
	203.81	0.799306	0.679915	0.679825	0.614583	0.689036	0.700645	0.596966	0.571551			203.81	0.666629	0.693691	0.797908	0.689503	0.704532	0.680413	0.70372	0.605921
	204.01	0.802431	0.67704	0.68099	0.622892	0.687592	0.697894	0.597507	0.575335			204.01	0.667039	0.696882	0.809076	0.690705	0.706084	0.680725	0.70482	0.602666
	204.22	0.801253	0.676299	0.683459	0.620618	0.688347	0.699418	0.596661	0.570319			204.2	0.670865	0.697803	0.812055	0.684894	0.705686	0.679079	0.70489	0.599579
	204.42	0.805821	0.682974	0.68201	0.621991	0.687716	0.700262	0.60303	0.576851			204.42	0.672442	0.697016	0.816271	0.685991	0.705419	0.684872	0.707719	0.602087
	204.62	0.803481	0.681885	0.682653	0.62395	0.688442	0.701806	0.603492	0.572477			204.62	0.675919	0.695795	0.823144	0.69472	0.707368	0.686025	0.708487	0.607574
	204.81	0.805492	0.6809	0.686004	0.628863	0.693981	0.700819	0.598544	0.572528			204.82	0.671911	0.702619	0.812302	0.689087	0.710597	0.686578	0.702001	0.606733
	205.01	0.803026	0.679797	0.686705	0.627534	0.692968	0.705202	0.602979	0.576128			205.01	0.676848	0.70001	0.802675	0.696346	0.713289	0.686546	0.709155	0.607794
	205.21	0.807413	0.684321	0.685811	0.626154	0.691024	0.700375	0.605896	0.575614			205.21	0.674644	0.698373	0.816802	0.69379	0.717685	0.687608	0.706064	0.605511
	205.42	0.80719	0.681448	0.689749	0.625865	0.692331	0.701285	0.600398	0.569865			205.42	0.674372	0.697695	0.815286	0.69234	0.71621	0.688955	0.708185	0.613265
	205.6	0.804199	0.685043	0.685903	0.629089	0.695337	0.702439	0.602031	0.577009			205.62	0.672951	0.69742	0.819009	0.693375	0.710444	0.692091	0.71359	0.604427
	205.82	0.806995	0.684015	0.691586	0.632078	0.693956	0.709866	0.603344	0.577628			205.82	0.678708	0.701812	0.807549	0.694752	0.714413	0.68763	0.710603	0.607409
	206.01	0.811228	0.687958	0.686919	0.632185	0.696674	0.704334	0.607086	0.579761			206.01	0.681958	0.69886	0.8121	0.691504	0.712773	0.692057	0.712714	0.608922
	206.2	0.808727	0.684939	0.688572	0.627008	0.694591	0.705616	0.6006	0.577054			206.21	0.678205	0.702196	0.809694	0.696921	0.715675	0.688671	0.711656	0.607685
	206.42	0.812998	0.689425	0.691812	0.629134	0.695443	0.705002	0.605742	0.58			206.42	0.675175	0.703936	0.826785	0.691646	0.717988	0.692122	0.714474	0.605493
	206.62	0.815816	0.68912	0.693939	0.630491	0.701186	0.703221	0.608335	0.582751			206.62	0.678144	0.704392	0.829307	0.697931	0.718306	0.695693	0.715074	0.615921
	206.81	0.814943	0.689478	0.692284	0.629204	0.701874	0.707323	0.605831	0.580577			206.82	0.678697	0.700981	0.822006	0.698448	0.718692	0.688435	0.718471	0.612861
	207.02	0.812934	0.688469	0.697203	0.629606	0.698788	0.713283	0.614076	0.579115			207.02	0.686575	0.704024	0.814973	0.700434	0.71728	0.695171	0.713946	0.613556
	207.21	0.813442	0.695239	0.698512	0.629398	0.69775	0.706334	0.608105	0.579782			207.21	0.681646	0.704205	0.816858	0.698829	0.726538	0.693218	0.71439	0.615561
	207.41	0.817183	0.692875	0.693603	0.632831	0.70418	0.709697	0.611354	0.585878			207.4	0.681763	0.707728	0.844943	0.699196	0.721221	0.697383	0.719458	0.612956
	207.62	0.817697	0.689482	0.698055	0.635474	0.70133	0.714476	0.615611	0.584756			207.62	0.683242	0.711536	0.834448	0.70117	0.720582	0.696377	0.719558	0.613836
	207.8	0.822254	0.694258	0.69962	0.634519	0.700723	0.713229	0.609899	0.583953			207.82	0.684461	0.711426	0.818864	0.705126	0.723836	0.699691	0.718016	0.617829
	208.02	0.821152	0.696022	0.696736	0.639319	0.702636	0.714944	0.611994	0.584315			208.01	0.685427	0.710349	0.829932	0.703392	0.724663	0.698901	0.717214	0.614787
	208.21	0.822964	0.698026	0.699138	0.641824	0.703457	0.711509	0.613496	0.584597			208.21	0.686846	0.711781	0.82007	0.704727	0.722255	0.699194	0.72217	0.615052
	208.41	0.820356	0.698984	0.699868	0.639815	0.708904	0.712354	0.613548	0.581701			208.41	0.688689	0.712885	0.827148	0.701515	0.721921	0.699682	0.721421	0.616998
	208.61	0.824809	0.694907	0.702091	0.641502	0.708863	0.71687	0.617212	0.590038			208.6	0.684585	0.713814	0.831271	0.701184	0.726227	0.699977	0.72337	0.615964
	208.82	0.822201	0.699407	0.700093	0.640052	0.708226	0.713934	0.618027	0.586926			208.82	0.692047	0.71377	0.837247	0.70718	0.725236	0.704336	0.727217	0.620919
	209.02	0.825189	0.696873	0.700147	0.642405	0.712214	0.714854	0.616341	0.587753			209.02	0.690516	0.714662	0.834696	0.70804	0.730586	0.704198	0.726446	0.619643
	209.22	0.82152	0.698419	0.702198	0.643145	0.708054	0.719659	0.619038	0.586155			209.21	0.693559	0.71577	0.828368	0.711613	0.727189	0.702742	0.72495	0.62092
	209.41	0.825473	0.698721	0.699364	0.640293	0.710933	0.715491	0.620696	0.588568			209.41	0.693044	0.715936	0.824493	0.70612	0.728044	0.705546	0.724015	0.6186
	209.61	0.829344	0.699345	0.703747	0.639143	0.711301	0.722102	0.61742	0.592057			209.61	0.694365	0.716989	0.832075	0.707648	0.728018	0.70641	0.72437	0.616856
	209.8	0.827461	0.701196	0.702336	0.644664	0.710304	0.718483	0.626058	0.594071			209.82	0.695866	0.716037	0.840235	0.706363	0.725774	0.705556	0.726382	0.622715
	210	0.827637	0.705117	0.706544	0.643335	0.707133	0.722677	0.621935	0.593695			210.02	0.695017	0.717692	0.828437	0.709877	0.736419	0.703745	0.730231	0.629251
	210.22	0.828484	0.705093	0.705372	0.642931	0.714637	0.721497	0.618196	0.594637			210.22	0.694944	0.714292	0.847749	0.707501	0.733015	0.709516	0.729736	0.629351
	210.41	0.831504	0.702408	0.703804	0.647581	0.714297	0.720472	0.623048	0.59555			210.41	0.693622	0.716328	0.842807	0.712517	0.733497	0.707242	0.72887	0.624464
	210.61	0.830022	0.704928	0.707594	0.646837	0.715634	0.721021	0.622213	0.587721			210.61	0.69696	0.722014	0.835134	0.710183	0.733193	0.713698	0.730783	0.625346
	210.81	0.83303	0.711286	0.705657	0.648574	0.717537	0.726804	0.620488	0.596388			210.81	0.69575	0.718215	0.836698	0.714378	0.730648	0.7026	0.732536	0.627087
	211.02	0.831195	0.711033	0.709007	0.647019	0.715093	0.72579	0.6268	0.594301			211	0.699817	0.721727	0.854919	0.71748	0.736243	0.710852	0.729549	0.622604
	211.2	0.831835	0.711647	0.707793	0.65125	0.713432	0.728393	0.621668	0.597377			211.22	0.69902	0.719769	0.84422	0.713695	0.738724	0.715323	0.732611	0.627742
	211.42	0.831295	0.706337	0.707144	0.649316	0.7218	0.728195	0.628143	0.597513			211.42	0.696195	0.724561	0.844708	0.716315	0.73725	0.712097	0.734468	0.628215
	211.61	0.834516	0.705972	0.708717	0.651409	0.717573	0.729466	0.626738	0.600685			211.61	0.700156	0.723513	0.843861	0.713117	0.738864	0.714275	0.735314	0.633281
	211.8	0.8386	0.710631	0.707123	0.657479	0.717201	0.729476	0.626639	0.597073			211.81	0.70145	0.728126	0.847944	0.71739	0.740902	0.716711	0.738165	0.637452
	212	0.838539	0.707146	0.710544	0.654184	0.722199	0.729097	0.629919	0.598369			212.02	0.702735	0.727157	0.841239	0.722492	0.742337	0.711101	0.737275	0.634042
	212.22	0.839318	0.71547	0.71392	0.661273	0.722376	0.731779	0.6255	0.601197			212.22	0.701993	0.724152	0.844134	0.71672	0.736673	0.713995	0.738678	0.630104
	212.42	0.838954	0.711254	0.712285	0.651005	0.722656	0.73458	0.632423	0.599236			212.42	0.703911	0.72592	0.845228	0.719511	0.739187	0.715891	0.739892	0.62667
	212.61	0.838737	0.708446	0.71226	0.656909	0.723845	0.732845	0.63186	0.600918			212.61	0.703622	0.729298	0.839001	0.719666	0.742268	0.72074	0.738027	0.637417
	212.81	0.840047	0.713564	0.716441	0.65604	0.720732	0.735231	0.630697	0.602365			212.81	0.704673	0.729391	0.847146	0.720916	0.739577	0.717891	0.737643	0.633203
	213.01	0.845565	0.713888	0.718671	0.657252	0.724238	0.732649	0.627986	0.602224			213.01	0.70525	0.730945	0.856345	0.720159	0.743149	0.719801	0.738073	0.634936
	213.22	0.843579	0.709727	0.7177	0.657307	0.728205	0.734839	0.62891	0.600164			213.22	0.70297	0.733734	0.848937	0.724797	0.743368	0.712466	0.739582	0.632101
	213.42	0.840456	0.715335	0.717713	0.65436	0.724324	0.73884	0.633424	0.603343			213.42	0.705712	0.739955	0.844584	0.723947	0.74914	0.718752	0.739588	0.634494
	213.62	0.844701	0.720075	0.715134	0.656934	0.731199	0.737671	0.633333	0.603297			213.61	0.707927	0.731926	0.847399	0.721457	0.747073	0.716846	0.740604	0.637916
	213.81	0.844235	0.72132	0.721434	0.658679	0.725145	0.740352	0.634064	0.602122			213.81	0.707839	0.728889	0.852633	0.724937	0.744879	0.719993	0.74488	0.63772
	214.01	0.84588	0.715493	0.717465	0.662296	0.728193	0.738768	0.631606	0.602757			214.01	0.707876	0.728298	0.845921	0.72579	0.748209	0.728886	0.742533	0.636936
	214.22	0.847302	0.718693	0.719732	0.657731	0.728511	0.738459	0.6324	0.603325			214.22	0.707472	0.732644	0.855695	0.727275	0.74787	0.721141	0.747212	0.63846
	214.42	0.846215	0.718399	0.723307	0.663017	0.728523	0.739873	0.636033	0.609208			214.42	0.716129	0.732922	0.862252	0.725008	0.752696	0.722231	0.743519	0.638846
	214.62	0.848131	0.725051	0.725125	0.665838	0.728307	0.741502	0.629116	0.610809			214.62	0.710298	0.736141	0.841827	0.723334	0.751598	0.722534	0.746379	0.638289
	214.82	0.851723	0.72416	0.724484	0.666655	0.731923	0.740895	0.639906	0.61199			214.82	0.711087	0.736061	0.861283	0.726179	0.749423	0.723847	0.743396	0.641287
	215.01	0.855003	0.725469	0.726102	0.659566	0.733037	0.741196	0.637506	0.609092			215.01	0.712785	0.73479	0.859952	0.728009	0.748576	0.726186	0.750977	0.638769
	215.21	0.850624	0.725452	0.726122	0.664133	0.731565	0.745089	0.639862	0.613648			215.21	0.712191	0.73909	0.851373	0.735826	0.750655	0.724318	0.74737	0.639649
	215.42	0.853828	0.722783	0.723795	0.666298	0.737085	0.742333	0.637388	0.606773			215.42	0.711823	0.741919	0.862945	0.726899	0.754817	0.731247	0.74853	0.644525
	215.6	0.851334	0.724744	0.723892	0.665188	0.731952	0.745067	0.639991	0.614739			215.62	0.714847	0.738388	0.870427	0.73332	0.750341	0.726593	0.750089	0.642794
	215.82	0.853673	0.729298	0.726174	0.663946	0.737168	0.745538	0.636298	0.614782			215.82	0.714159	0.74409	0.866611	0.730634	0.752614	0.730734	0.755223	0.645978
	216.03	0.856236	0.730265	0.725508	0.667864	0.734336	0.747387	0.639722	0.616451			216.01	0.718939	0.74499	0.850026	0.733923	0.75673	0.731168	0.753408	0.647385
	216.21	0.852378	0.728719	0.72515	0.666045	0.733876	0.747107	0.636832	0.610952			216.21	0.716048	0.744102	0.864844	0.730948	0.759568	0.728241	0.753776	0.647016
	216.4	0.854735	0.728186	0.730049	0.667755	0.738243	0.750135	0.641904	0.607336			216.41	0.717571	0.743977	0.873226	0.736371	0.758887	0.732045	0.757031	0.647971
	216.62	0.851767	0.725021	0.728388	0.670383	0.738072	0.751825	0.643043	0.612767			216.6	0.714843	0.745275	0.879958	0.734934	0.756331	0.734271	0.754148	0.640092
	216.8	0.858955	0.732221	0.733822	0.665936	0.739334	0.752237	0.644772	0.615629			216.8	0.715657	0.748232	0.855512	0.733964	0.761258	0.730662	0.756185	0.645513
	217.02	0.856264	0.734357	0.731113	0.668311	0.737266	0.753036	0.64532	0.614885			217.02	0.719195	0.744564	0.861533	0.740307	0.758424	0.730473	0.756158	0.649382
	217.21	0.861547	0.733751	0.730901	0.670539	0.743387	0.755684	0.647631	0.615399			217.21	0.722633	0.747339	0.856689	0.736165	0.761342	0.73706	0.758353	0.652237
	217.41	0.863101	0.736452	0.735812	0.673123	0.740564	0.748014	0.642459	0.618754			217.41	0.723104	0.749075	0.867759	0.735727	0.765542	0.740385	0.760183	0.651073
	217.62	0.8577	0.731094	0.732997	0.668127	0.741019	0.753966	0.647137	0.619963			217.62	0.722046	0.750568	0.861097	0.739711	0.766773	0.735607	0.757388	0.65203
	217.82	0.864308	0.733588	0.733806	0.674512	0.743331	0.750592	0.645984	0.618409			217.82	0.721379	0.747983	0.875749	0.74176	0.759221	0.737508	0.758397	0.651511
	218.02	0.863856	0.736474	0.734006	0.673415	0.741548	0.75139	0.64817	0.615735			218.02	0.726478	0.753813	0.878755	0.74251	0.770301	0.738346	0.75527	0.653323
	218.22	0.865882	0.737418	0.732069	0.678056	0.750117	0.754115	0.646135	0.614662			218.22	0.725797	0.749533	0.884831	0.742813	0.767875	0.740798	0.763607	0.651516
	218.41	0.863797	0.736615	0.737637	0.675504	0.750046	0.758019	0.648669	0.620563			218.41	0.724147	0.750434	0.877738	0.744464	0.760485	0.742045	0.763783	0.650003
	218.61	0.862199	0.733087	0.74117	0.672926	0.748556	0.7579	0.652189	0.619276			218.61	0.726799	0.750826	0.875577	0.742909	0.76703	0.739691	0.763829	0.655054
	218.82	0.864446	0.737054	0.741747	0.677545	0.746916	0.754963	0.64823	0.621375			218.82	0.727846	0.750522	0.880124	0.742717	0.769416	0.743534	0.76399	0.653252
	219.02	0.869132	0.739108	0.743032	0.679171	0.750146	0.757504	0.648478	0.619513			219.02	0.729508	0.753466	0.892047	0.745511	0.770985	0.740117	0.76563	0.655302
	219.22	0.870477	0.738941	0.739455	0.679762	0.74892	0.755752	0.651679	0.626732			219.21	0.726276	0.757343	0.875227	0.74934	0.767193	0.74188	0.767282	0.654775
	219.41	0.871304	0.733441	0.742188	0.67846	0.745892	0.755904	0.653531	0.622127			219.41	0.732971	0.756692	0.88592	0.747404	0.769253	0.744517	0.768878	0.655553
	219.61	0.868846	0.742104	0.742695	0.681399	0.744314	0.76228	0.655917	0.626068			219.61	0.731854	0.756336	0.87885	0.749177	0.771551	0.744296	0.769746	0.655247
	219.82	0.868515	0.73994	0.740373	0.681837	0.753224	0.759726	0.656075	0.618794			219.82	0.731308	0.757695	0.874248	0.748192	0.771512	0.745775	0.770896	0.652235
	220.02	0.874607	0.743503	0.741185	0.677517	0.74787	0.760498	0.654718	0.623916			220.02	0.728984	0.752999	0.88224	0.749258	0.772015	0.745294	0.773269	0.660975
	220.22	0.873042	0.743318	0.743456	0.677508	0.749005	0.764846	0.653907	0.625073			220.21	0.735992	0.756411	0.882212	0.746724	0.770047	0.744823	0.769057	0.661727
	220.41	0.875741	0.74484	0.746797	0.682133	0.752787	0.764625	0.663743	0.628291			220.42	0.735872	0.757654	0.88311	0.752557	0.773126	0.751551	0.772725	0.660198
	220.61	0.874742	0.748125	0.747158	0.68472	0.752383	0.767329	0.656901	0.623826			220.61	0.731843	0.763352	0.894593	0.753735	0.775603	0.751581	0.773484	0.665925
	220.81	0.872611	0.741773	0.743855	0.685171	0.755448	0.764457	0.662836	0.628442			220.81	0.734733	0.765298	0.883883	0.756389	0.777435	0.751092	0.775824	0.659784
	221.02	0.874747	0.746896	0.750939	0.688436	0.755673	0.763513	0.6585	0.627905			221.02	0.73742	0.766498	0.887334	0.750553	0.778084	0.748259	0.770111	0.663403
	221.22	0.875351	0.747451	0.746145	0.688039	0.757579	0.767861	0.656781	0.626723			221.2	0.739807	0.76414	0.890162	0.755585	0.776398	0.748886	0.779032	0.663811
	221.42	0.877836	0.744552	0.746148	0.68502	0.756589	0.766181	0.660093	0.626577			221.42	0.738286	0.763242	0.896779	0.760149	0.776735	0.749514	0.773454	0.661633
	221.61	0.879761	0.753314	0.745713	0.691715	0.756376	0.766983	0.661779	0.628344			221.63	0.736152	0.764794	0.890258	0.753069	0.776517	0.754108	0.775706	0.664625
	221.81	0.877141	0.748341	0.747056	0.68736	0.763466	0.76494	0.659414	0.627502			221.81	0.735802	0.763049	0.889937	0.756701	0.774744	0.751211	0.777033	0.663
	222.02	0.883317	0.755676	0.747875	0.684373	0.75799	0.770861	0.663605	0.630741			222.02	0.733012	0.76304	0.879316	0.75543	0.775161	0.747977	0.774026	0.658882
	222.22	0.877178	0.749462	0.751112	0.691117	0.757553	0.772368	0.659249	0.630292			222.2	0.740088	0.761622	0.882015	0.758321	0.772682	0.754851	0.775261	0.666319
	222.42	0.883047	0.752617	0.75305	0.691158	0.763111	0.769498	0.657544	0.63315			222.42	0.740336	0.765834	0.877188	0.757968	0.781825	0.751279	0.775926	0.660168
	222.61	0.882811	0.755494	0.752173	0.688415	0.763586	0.772379	0.663519	0.628687			222.62	0.742185	0.763755	0.885155	0.756662	0.781236	0.756989	0.775155	0.668197
	222.81	0.886651	0.749704	0.752923	0.696099	0.764025	0.773247	0.662069	0.629125			222.81	0.742142	0.767649	0.897297	0.761165	0.782267	0.753466	0.777659	0.667391
	223.01	0.885872	0.753713	0.761007	0.692621	0.761914	0.773003	0.665914	0.63736			223.01	0.741194	0.766882	0.901642	0.762321	0.786195	0.758314	0.785153	0.673053
	223.2	0.888217	0.752378	0.755496	0.691691	0.763522	0.77275	0.669875	0.63248			223.22	0.741522	0.775045	0.894234	0.763774	0.782492	0.754889	0.779203	0.67126
	223.42	0.888906	0.755054	0.756616	0.695227	0.76882	0.779338	0.666541	0.633264			223.4	0.743971	0.769423	0.892426	0.764716	0.785211	0.757677	0.784941	0.672315
	223.61	0.889718	0.755797	0.754434	0.69577	0.764652	0.779301	0.668457	0.631953			223.62	0.74708	0.769822	0.884556	0.766397	0.784358	0.758819	0.783713	0.668085
	223.81	0.889799	0.757579	0.759314	0.693655	0.767013	0.777497	0.672107	0.637417			223.82	0.742432	0.774406	0.906842	0.766061	0.79065	0.755718	0.78472	0.668509
	224.01	0.887493	0.756635	0.758877	0.69579	0.76307	0.781001	0.666616	0.637515			224	0.743781	0.776397	0.904403	0.764606	0.787337	0.757584	0.787023	0.668822
	224.21	0.891303	0.759351	0.762341	0.701	0.772028	0.779748	0.667535	0.637916			224.21	0.747188	0.776605	0.893	0.763604	0.784023	0.760874	0.787121	0.671829
	224.42	0.895618	0.760194	0.76205	0.70172	0.766907	0.778808	0.669604	0.637138			224.42	0.749064	0.776933	0.901593	0.765758	0.790311	0.762502	0.783391	0.678325
	224.62	0.893172	0.757706	0.760283	0.699119	0.774587	0.781525	0.675082	0.639676			224.6	0.753448	0.774299	0.9002	0.763602	0.787761	0.76398	0.78896	0.672282
	224.81	0.892309	0.758986	0.762839	0.693461	0.771061	0.783736	0.666843	0.642062			224.82	0.748282	0.78091	0.90916	0.770413	0.791246	0.764218	0.786871	0.673752
	225.01	0.894341	0.759306	0.762046	0.702857	0.773078	0.784746	0.671441	0.640061			225.01	0.753506	0.779295	0.911546	0.77139	0.791894	0.764739	0.789081	0.674159
	225.21	0.89495	0.76926	0.760589	0.700442	0.771952	0.781288	0.670754	0.643752			225.2	0.751755	0.78065	0.913399	0.77098	0.791587	0.768124	0.785463	0.678385
	225.4	0.893777	0.767873	0.766587	0.70247	0.7725	0.786965	0.673185	0.649077			225.4	0.755191	0.782362	0.905855	0.771422	0.792207	0.766201	0.787394	0.681057
	225.62	0.897344	0.762583	0.767152	0.704862	0.776932	0.786012	0.675769	0.643497			225.62	0.754529	0.778371	0.905335	0.770498	0.796763	0.765397	0.790227	0.67833
	225.82	0.900159	0.765871	0.768803	0.702008	0.775614	0.783087	0.672495	0.644203			225.82	0.756215	0.777413	0.916454	0.773326	0.799555	0.766843	0.79169	0.679369
	226.01	0.895053	0.766514	0.767881	0.703047	0.774418	0.785851	0.678164	0.644364			226.02	0.755542	0.781387	0.905808	0.772164	0.796537	0.770034	0.79393	0.678547
	226.21	0.897597	0.765848	0.769579	0.702121	0.776945	0.789986	0.673127	0.64744			226.21	0.756464	0.786203	0.912474	0.77575	0.794074	0.767657	0.795214	0.677317
	226.41	0.902487	0.767391	0.771526	0.705603	0.775971	0.787577	0.676538	0.644863			226.41	0.752253	0.784885	0.918952	0.77453	0.795313	0.770187	0.792697	0.684636
	226.62	0.90014	0.771402	0.76945	0.705074	0.777487	0.788519	0.676111	0.647471			226.62	0.754821	0.781547	0.920928	0.777108	0.801016	0.770449	0.799352	0.682237
	226.82	0.900987	0.770928	0.767094	0.703611	0.780821	0.788181	0.681566	0.648669			226.82	0.760731	0.785544	0.916068	0.773608	0.799473	0.772769	0.795951	0.684613
	227.02	0.905406	0.771954	0.770184	0.706664	0.779789	0.790207	0.682185	0.649492			227.02	0.760055	0.787085	0.91823	0.778617	0.802526	0.772971	0.798478	0.683545
	227.21	0.899772	0.76793	0.771592	0.707451	0.779292	0.788775	0.679111	0.648023			227.21	0.755208	0.785116	0.92759	0.782268	0.804303	0.774984	0.800194	0.684373
	227.41	0.907512	0.767258	0.770598	0.709277	0.781057	0.796229	0.678194	0.650564			227.41	0.759414	0.788328	0.90765	0.777598	0.80174	0.774877	0.795863	0.681603
	227.62	0.900889	0.772703	0.771888	0.706972	0.77933	0.791929	0.682031	0.654343			227.62	0.761747	0.788376	0.905572	0.778069	0.800007	0.775887	0.803771	0.692141
	227.82	0.907841	0.77834	0.769673	0.714099	0.784416	0.79225	0.678154	0.649777			227.82	0.762986	0.788534	0.918473	0.78098	0.797545	0.777683	0.797734	0.682077
	228.02	0.909634	0.774814	0.773725	0.708776	0.783082	0.790538	0.682565	0.647542			228.02	0.758648	0.789479	0.923387	0.779016	0.804826	0.779154	0.801008	0.685921
	228.22	0.913157	0.778843	0.774415	0.709018	0.786984	0.793415	0.683053	0.650938			228.22	0.765311	0.791579	0.924147	0.780436	0.808052	0.780477	0.802014	0.687166
	228.41	0.909041	0.774588	0.77492	0.711724	0.784253	0.797216	0.683454	0.646608			228.4	0.763293	0.786927	0.920702	0.781204	0.805888	0.778309	0.806615	0.689602
	228.61	0.912041	0.774166	0.776137	0.714279	0.78385	0.798305	0.686953	0.649511			228.61	0.76284	0.793056	0.920887	0.78641	0.808302	0.782762	0.799197	0.686272
	228.82	0.913605	0.778728	0.776775	0.714943	0.781936	0.796008	0.687044	0.654336			228.82	0.766	0.791328	0.910694	0.784762	0.807756	0.778304	0.800102	0.689808
	229.02	0.913543	0.777062	0.77388	0.71133	0.785858	0.798984	0.685455	0.655149			229	0.768892	0.796981	0.920154	0.788508	0.807032	0.780259	0.80626	0.689477
	229.22	0.914791	0.77716	0.778103	0.715638	0.79136	0.801472	0.686071	0.656815			229.22	0.767991	0.797276	0.934619	0.787788	0.805872	0.779166	0.810717	0.689839
	229.43	0.908849	0.781275	0.779238	0.714253	0.791947	0.804421	0.686584	0.654918			229.41	0.768309	0.796298	0.929624	0.78501	0.808657	0.786035	0.805389	0.688451
	229.61	0.918161	0.783186	0.77862	0.714782	0.791015	0.800563	0.686594	0.654828			229.61	0.766288	0.797984	0.934075	0.785777	0.808482	0.783661	0.807495	0.692924
	229.82	0.91643	0.781503	0.783313	0.720497	0.788403	0.799064	0.69034	0.652548			229.8	0.769281	0.799208	0.928064	0.788286	0.808708	0.787562	0.805005	0.690461
	230.02	0.91967	0.781492	0.780271	0.720295	0.793797	0.80702	0.690046	0.653164			230.02	0.774341	0.799139	0.932543	0.79092	0.817265	0.782993	0.81054	0.694055
	230.22	0.917994	0.784671	0.783618	0.722469	0.791867	0.805858	0.692638	0.654108			230.21	0.767949	0.804519	0.933462	0.785441	0.816246	0.789166	0.807322	0.696962
	230.41	0.917628	0.784198	0.781421	0.722873	0.790286	0.801004	0.689576	0.662967			230.41	0.770769	0.797571	0.934265	0.787369	0.811398	0.787035	0.806319	0.695952
	230.61	0.913764	0.785661	0.782747	0.718032	0.795739	0.805041	0.692953	0.663607			230.61	0.774019	0.797881	0.929731	0.793381	0.814304	0.787879	0.810321	0.694438
	230.81	0.916124	0.785089	0.785603	0.720992	0.789416	0.805455	0.693689	0.659392			230.8	0.772765	0.804649	0.919771	0.792498	0.819995	0.784685	0.81362	0.69548
	231	0.920199	0.786883	0.787469	0.723205	0.792268	0.802529	0.698354	0.657762			231.02	0.771064	0.800154	0.935279	0.792166	0.819234	0.788933	0.811855	0.698255
	231.22	0.919619	0.78884	0.782473	0.722822	0.79783	0.80599	0.69197	0.66181			231.22	0.773589	0.802266	0.922041	0.794611	0.815488	0.790783	0.810009	0.698697
	231.42	0.921311	0.785293	0.791001	0.724076	0.799248	0.801408	0.692586	0.658012			231.41	0.776499	0.801537	0.934981	0.790453	0.816477	0.79449	0.81279	0.698849
	231.62	0.918837	0.786631	0.788071	0.728835	0.793224	0.805429	0.696828	0.662174			231.62	0.776973	0.803426	0.934526	0.794735	0.821652	0.788316	0.814868	0.700795
	231.81	0.927548	0.788898	0.789262	0.722944	0.798971	0.812691	0.69713	0.663863			231.81	0.780519	0.802976	0.939434	0.797324	0.821263	0.794823	0.816826	0.700432
	232.01	0.923267	0.784952	0.789831	0.723494	0.796096	0.808653	0.697994	0.663013			232	0.776113	0.801621	0.93692	0.799467	0.820378	0.791285	0.815863	0.697196
	232.2	0.921748	0.78979	0.791633	0.727696	0.798269	0.808622	0.693234	0.662847			232.22	0.781925	0.807681	0.935227	0.799455	0.824382	0.795136	0.817211	0.699269
	232.42	0.925064	0.795551	0.791019	0.726249	0.800284	0.804597	0.697683	0.664214			232.42	0.779057	0.809708	0.945075	0.800242	0.821731	0.792223	0.822765	0.700584
	232.62	0.928023	0.795202	0.793051	0.727955	0.803292	0.813346	0.698936	0.665833			232.62	0.780143	0.805216	0.946263	0.801675	0.82657	0.79216	0.816461	0.700582
	232.81	0.922404	0.792382	0.795092	0.733467	0.80083	0.816319	0.696762	0.662482			232.81	0.779787	0.808231	0.943979	0.798514	0.821267	0.793908	0.821655	0.703269
	233.01	0.928789	0.793574	0.79615	0.724999	0.801319	0.81519	0.701152	0.664734			233.01	0.777901	0.808914	0.942439	0.803885	0.829526	0.797188	0.817531	0.704628
	233.22	0.930906	0.794742	0.7958	0.725366	0.799723	0.813798	0.700518	0.668984			233.22	0.781009	0.808718	0.947443	0.802213	0.826267	0.796187	0.818753	0.706692
	233.42	0.926875	0.792162	0.794527	0.7307	0.804126	0.814023	0.701708	0.66921			233.42	0.779971	0.806104	0.952888	0.802637	0.830549	0.797449	0.81939	0.701952
	233.61	0.933044	0.797937	0.793486	0.730067	0.801664	0.819997	0.704516	0.667207			233.62	0.781358	0.813673	0.948468	0.803462	0.823075	0.797526	0.821302	0.702184
	233.81	0.933056	0.795829	0.800212	0.730115	0.806413	0.820697	0.701718	0.666357			233.81	0.783368	0.8104	0.937933	0.805821	0.826823	0.79986	0.826797	0.708083
	234.01	0.937081	0.797455	0.797683	0.733572	0.809619	0.815731	0.70725	0.667783			234.01	0.785473	0.813846	0.951793	0.807444	0.823468	0.800244	0.827177	0.707681
	234.21	0.930132	0.796963	0.80083	0.734144	0.803222	0.818548	0.703851	0.66864			234.21	0.784095	0.816072	0.952318	0.805398	0.826188	0.801828	0.825225	0.704392
	234.42	0.936354	0.798179	0.796906	0.734653	0.809405	0.821416	0.704634	0.672383			234.42	0.787762	0.815586	0.953561	0.803383	0.833776	0.802041	0.826295	0.708897
	234.6	0.9363	0.801775	0.801121	0.740804	0.806775	0.81562	0.706719	0.671361			234.62	0.788701	0.814197	0.942921	0.809226	0.835228	0.800373	0.825998	0.709152
	234.82	0.931734	0.801213	0.803387	0.734409	0.808372	0.821292	0.705293	0.6724			234.82	0.788061	0.8157	0.952182	0.807945	0.832644	0.802222	0.830017	0.707357
	235.01	0.936525	0.800914	0.799863	0.735666	0.808539	0.820836	0.707778	0.674967			235.01	0.78925	0.819738	0.947282	0.81275	0.834386	0.802141	0.822328	0.712012
	235.21	0.936176	0.802556	0.800918	0.734981	0.811887	0.820002	0.708746	0.673434			235.21	0.788018	0.815795	0.961852	0.809859	0.833918	0.803379	0.83077	0.70889
	235.42	0.937399	0.805193	0.802049	0.735657	0.813212	0.822898	0.705575	0.673356			235.42	0.787512	0.817835	0.96053	0.814749	0.832175	0.804701	0.827643	0.711033
	235.6	0.940592	0.799845	0.805225	0.738957	0.812199	0.824146	0.707894	0.679119			235.62	0.790866	0.816622	0.957722	0.811343	0.830399	0.808965	0.834198	0.711432
	235.82	0.938354	0.806572	0.801864	0.733105	0.81366	0.823363	0.709871	0.676131			235.82	0.795565	0.817492	0.948899	0.815953	0.836255	0.807078	0.829656	0.710069
	236.02	0.946888	0.805289	0.808392	0.738112	0.813633	0.824407	0.704478	0.676809			236.02	0.789581	0.820733	0.9598	0.808259	0.836081	0.805939	0.832051	0.710377
	236.21	0.942019	0.802154	0.802102	0.738564	0.816234	0.826495	0.710237	0.675713			236.21	0.79266	0.820669	0.954888	0.819702	0.838236	0.809417	0.834296	0.713474
	236.41	0.943677	0.808534	0.803318	0.740089	0.815537	0.825358	0.711452	0.677819			236.41	0.795667	0.82327	0.959964	0.812027	0.842992	0.808114	0.835468	0.715924
	236.6	0.943408	0.804339	0.805488	0.742612	0.818818	0.827315	0.71247	0.676195			236.62	0.791786	0.824876	0.96228	0.816828	0.843104	0.807969	0.830106	0.714624
	236.82	0.941438	0.80644	0.805138	0.744638	0.816375	0.831557	0.711476	0.677272			236.82	0.793839	0.820935	0.966757	0.814467	0.842468	0.810165	0.833799	0.715117
	237.02	0.945041	0.810211	0.810463	0.746272	0.818693	0.829729	0.711403	0.680539			237.01	0.798598	0.824779	0.953637	0.814884	0.839427	0.810242	0.832678	0.718257
	237.23	0.945828	0.811001	0.809893	0.748016	0.818434	0.828958	0.712115	0.676411			237.22	0.79346	0.827515	0.960326	0.816906	0.840997	0.810234	0.83438	0.714217
	237.41	0.948099	0.810627	0.806586	0.746812	0.821584	0.825819	0.715755	0.679138			237.41	0.794784	0.821261	0.967444	0.822659	0.841982	0.811269	0.836613	0.720396
	237.62	0.948186	0.811722	0.81268	0.746639	0.816336	0.831724	0.712837	0.682058			237.6	0.795381	0.825029	0.956982	0.81762	0.841673	0.813532	0.838757	0.716221
	237.82	0.949033	0.809147	0.809783	0.751948	0.819334	0.828386	0.716258	0.684347			237.82	0.796228	0.828647	0.957369	0.822809	0.844914	0.816001	0.841486	0.719215
	238.01	0.948241	0.810237	0.81103	0.749156	0.822655	0.832553	0.719039	0.687264			238.02	0.799628	0.829752	0.955649	0.821459	0.844352	0.816971	0.835738	0.718452
	238.22	0.951543	0.813531	0.811185	0.74824	0.82257	0.831072	0.719461	0.683188			238.21	0.802008	0.833613	0.969664	0.81954	0.842905	0.811982	0.838532	0.722185
	238.41	0.947383	0.814923	0.813867	0.747471	0.821219	0.835749	0.718878	0.687111			238.41	0.803754	0.831283	0.963906	0.826374	0.848147	0.819602	0.84724	0.716765
	238.61	0.950707	0.813964	0.816678	0.748711	0.822411	0.835241	0.719022	0.684463			238.61	0.805951	0.832555	0.954843	0.822065	0.84693	0.814088	0.844706	0.71815
	238.82	0.948464	0.813989	0.812596	0.749848	0.82529	0.833256	0.719572	0.684792			238.8	0.803895	0.831787	0.981364	0.820381	0.851209	0.821746	0.843001	0.726564
	239	0.952737	0.814774	0.815283	0.751793	0.824135	0.834814	0.721779	0.686013			239.02	0.801874	0.831332	0.964245	0.825466	0.848613	0.820268	0.846009	0.726358
	239.22	0.959091	0.820963	0.822153	0.751186	0.827905	0.834078	0.72242	0.68372			239.22	0.807744	0.834139	0.966438	0.826184	0.849861	0.819346	0.847576	0.726997
	239.41	0.955766	0.817001	0.817735	0.750528	0.825884	0.843691	0.721231	0.692248			239.42	0.810916	0.838129	0.96403	0.824075	0.848692	0.822869	0.841799	0.72057
	239.6	0.952579	0.817783	0.818082	0.750982	0.827067	0.841162	0.720653	0.692828			239.61	0.803353	0.837663	0.971196	0.821733	0.848306	0.817717	0.840988	0.725304
	239.81	0.949896	0.818585	0.817068	0.746118	0.820782	0.837665	0.718886	0.685824			239.81	0.8104	0.836731	0.976203	0.829798	0.854432	0.821555	0.846259	0.731703
	240.02	0.955122	0.818393	0.81191	0.751599	0.82547	0.839031	0.720902	0.685668			240.02	0.804903	0.836274	0.977347	0.832862	0.852167	0.82088	0.850968	0.724938
	240.22	0.953343	0.819598	0.818499	0.752674	0.824406	0.839812	0.71942	0.68704			240.22	0.807594	0.837083	0.977412	0.826439	0.851876	0.820031	0.84434	0.727838
	240.42	0.955417	0.822489	0.821678	0.753401	0.826329	0.837886	0.726103	0.689982			240.41	0.808611	0.840387	0.98019	0.831181	0.853564	0.823496	0.844151	0.728527
	240.61	0.956585	0.822016	0.817271	0.75776	0.828059	0.837681	0.726547	0.69001			240.61	0.81056	0.842077	0.977754	0.834506	0.853541	0.828897	0.8523	0.727914
	240.81	0.960443	0.818439	0.817829	0.75323	0.835489	0.842043	0.72845	0.689978			240.81	0.811778	0.834994	0.977932	0.829828	0.858461	0.824816	0.850915	0.730228
	241.02	0.965162	0.82116	0.821141	0.759605	0.830492	0.842086	0.725511	0.694237			241.02	0.813896	0.83936	0.979716	0.829564	0.858198	0.82511	0.85508	0.731028
	241.22	0.960484	0.824724	0.820791	0.756574	0.830578	0.843217	0.727208	0.695432			241.22	0.81459	0.839098	0.979576	0.829469	0.85572	0.830623	0.854599	0.734112
	241.42	0.961941	0.82683	0.823851	0.760452	0.829982	0.843748	0.727765	0.691651			241.42	0.813134	0.840905	0.977338	0.830184	0.860007	0.827019	0.852429	0.732247
	241.62	0.962974	0.823555	0.826512	0.761695	0.839978	0.84628	0.729141	0.694408			241.62	0.8167	0.846248	0.990613	0.831525	0.855896	0.826502	0.852287	0.730115
	241.81	0.965664	0.826151	0.827746	0.757845	0.835624	0.847363	0.727808	0.69601			241.81	0.813124	0.841341	0.992924	0.836373	0.858947	0.827949	0.857989	0.729266
	242.01	0.96314	0.829324	0.827436	0.76217	0.836564	0.846002	0.723069	0.698751			242.01	0.814431	0.843322	0.998908	0.834184	0.861607	0.831511	0.85463	0.733062
	242.22	0.966804	0.825383	0.827223	0.761041	0.837231	0.842777	0.727025	0.698257			242.22	0.815438	0.844114	0.996276	0.835533	0.863287	0.829857	0.857872	0.738038
	242.42	0.971979	0.829453	0.827231	0.761651	0.833719	0.848745	0.733324	0.696893			242.42	0.816774	0.845082	0.976891	0.834836	0.862951	0.832879	0.855478	0.731597
	242.62	0.968572	0.828634	0.829116	0.763023	0.841368	0.850283	0.732887	0.70169			242.62	0.81684	0.849557	0.986928	0.840605	0.862835	0.831836	0.858421	0.731563
	242.83	0.965951	0.830852	0.829859	0.759623	0.837922	0.85262	0.730353	0.699623			242.81	0.817037	0.845573	0.991107	0.838238	0.868092	0.837623	0.856238	0.738663
	243.01	0.96964	0.831381	0.833113	0.762298	0.839209	0.851564	0.735286	0.701145			243.01	0.820455	0.848323	0.991784	0.840676	0.863726	0.834415	0.857092	0.735134
	243.22	0.969363	0.832355	0.835816	0.762489	0.838665	0.85362	0.736233	0.693187			243.22	0.818646	0.851118	0.985701	0.840229	0.867065	0.838581	0.861572	0.736739
	243.42	0.970744	0.831307	0.82878	0.765532	0.84648	0.849719	0.733245	0.700097			243.42	0.817143	0.847443	0.992276	0.840621	0.865038	0.832771	0.862333	0.737442
	243.62	0.969437	0.83556	0.833258	0.763947	0.843294	0.853163	0.730693	0.701322			243.62	0.823404	0.847955	0.990503	0.841658	0.870341	0.835435	0.862406	0.737582
	243.82	0.975959	0.835102	0.839664	0.768634	0.845331	0.856712	0.736737	0.697823			243.81	0.821908	0.849077	0.996036	0.842479	0.866744	0.837417	0.860615	0.737759
	244.01	0.976004	0.832086	0.836236	0.76654	0.844388	0.855961	0.736369	0.69969			244.01	0.819745	0.852067	0.995356	0.841974	0.870441	0.837755	0.864411	0.741572
	244.2	0.972309	0.833075	0.836155	0.769368	0.844146	0.856045	0.736359	0.702428			244.21	0.822184	0.853026	0.990259	0.849925	0.870661	0.839526	0.865631	0.738505
	244.42	0.972021	0.836863	0.830346	0.769142	0.8462	0.853301	0.737738	0.70283			244.42	0.824311	0.853092	0.99812	0.83995	0.869168	0.838569	0.86567	0.741483
	244.62	0.979832	0.835604	0.838363	0.774815	0.844827	0.858687	0.739267	0.704355			244.62	0.827514	0.852816	1.00598	0.846076	0.869507	0.83596	0.861283	0.742068
	244.82	0.978804	0.83902	0.83674	0.769777	0.845582	0.859592	0.738069	0.699314			244.81	0.828842	0.855313	1.00073	0.848837	0.869981	0.839448	0.868877	0.740492
	245.01	0.97468	0.837165	0.838801	0.770775	0.845259	0.859519	0.740246	0.705143			245.02	0.830249	0.856278	0.997457	0.849284	0.875164	0.83999	0.865811	0.749303
	245.2	0.983088	0.839768	0.843422	0.769061	0.851263	0.86223	0.740341	0.704275			245.21	0.826495	0.85439	1.00095	0.848953	0.873935	0.841724	0.865614	0.747871
	245.42	0.978085	0.842079	0.840422	0.772713	0.849919	0.862824	0.741652	0.704939			245.41	0.826702	0.854371	0.999152	0.848797	0.870941	0.842918	0.867862	0.744584
	245.62	0.973507	0.844323	0.83937	0.773696	0.843691	0.859239	0.747248	0.706876			245.6	0.829734	0.855928	0.9961	0.847481	0.876152	0.841547	0.871487	0.741459
	245.82	0.978904	0.841489	0.839481	0.775912	0.849942	0.86629	0.738301	0.708148			245.82	0.824762	0.854265	1.00804	0.851552	0.872196	0.843359	0.868607	0.74342
	246.02	0.983256	0.845456	0.842816	0.777217	0.849683	0.863509	0.746672	0.711061			246.02	0.829458	0.856381	0.999529	0.855174	0.870517	0.845256	0.867082	0.743424
	246.21	0.982416	0.843976	0.842227	0.780864	0.842664	0.863802	0.747342	0.706792			246.21	0.83375	0.85842	1.01651	0.848809	0.880229	0.849599	0.874055	0.74502
	246.41	0.982156	0.845593	0.841614	0.773907	0.854301	0.864246	0.747228	0.705365			246.4	0.830367	0.860097	0.999985	0.850446	0.878691	0.849454	0.872803	0.748091
	246.62	0.99003	0.842981	0.84229	0.773045	0.851806	0.86519	0.745975	0.710492			246.62	0.828996	0.860884	1.00754	0.855853	0.879362	0.847785	0.875823	0.750515
	246.82	0.986519	0.850053	0.845887	0.782822	0.846873	0.86753	0.74269	0.706267			246.8	0.831477	0.866307	1.00709	0.85621	0.8853	0.849091	0.876754	0.751999
	247.02	0.985603	0.845185	0.847741	0.775523	0.857721	0.870599	0.751965	0.709432			247.01	0.833663	0.864023	0.996836	0.856704	0.879015	0.850589	0.878384	0.750591
	247.22	0.989151	0.84472	0.846026	0.77436	0.858934	0.867748	0.745006	0.711691			247.22	0.833959	0.865171	1.00428	0.85348	0.885699	0.851911	0.8767	0.747731
	247.41	0.983521	0.8512	0.848134	0.774729	0.858626	0.869339	0.748423	0.709016			247.41	0.837534	0.86197	1.01762	0.859592	0.884702	0.847799	0.874473	0.752647
	247.6	0.989171	0.846465	0.846913	0.778343	0.856291	0.869851	0.750428	0.713631			247.61	0.8382	0.863101	1.01933	0.857409	0.883162	0.850936	0.876578	0.749381
	247.82	0.989653	0.845105	0.852743	0.780944	0.859786	0.867803	0.749148	0.710452			247.82	0.836981	0.867631	1.00972	0.860426	0.882745	0.85467	0.880144	0.750566
	248.02	0.990505	0.849322	0.849281	0.777854	0.855573	0.870831	0.751706	0.71474			248.02	0.835836	0.866894	1.01021	0.855646	0.884898	0.859472	0.884873	0.754287
	248.22	0.991178	0.853862	0.848516	0.782497	0.855787	0.873309	0.752166	0.713659			248.22	0.836718	0.868369	1.01641	0.859764	0.885898	0.856355	0.880736	0.753233
	248.41	0.992453	0.852137	0.851409	0.788898	0.860921	0.872167	0.754657	0.718019			248.41	0.840772	0.867647	1.02121	0.860884	0.883446	0.8532	0.881188	0.758382
	248.61	0.993859	0.855149	0.852226	0.785231	0.865394	0.874302	0.752841	0.717754			248.61	0.844766	0.870073	0.999397	0.860626	0.888779	0.854288	0.879212	0.75388
	248.82	0.992931	0.856047	0.855986	0.786168	0.862549	0.874869	0.752495	0.716306			248.82	0.843431	0.869426	1.01528	0.862771	0.887351	0.859655	0.880738	0.759064
	249.02	0.993283	0.859959	0.851471	0.786172	0.858978	0.876101	0.756418	0.720764			249.02	0.841545	0.871614	1.01782	0.864812	0.884578	0.857136	0.883792	0.763986
	249.22	0.992123	0.852607	0.85209	0.783869	0.860811	0.87732	0.754583	0.718787			249.22	0.841824	0.868912	0.996188	0.860941	0.888057	0.855243	0.881439	0.756037
	249.42	0.992416	0.856447	0.853769	0.785752	0.865683	0.880135	0.752464	0.721477			249.42	0.845298	0.869598	1.02226	0.864049	0.888985	0.8561	0.881196	0.763354
	249.6	0.996926	0.855941	0.852839	0.791383	0.86355	0.875944	0.755803	0.715747			249.61	0.843789	0.871941	1.02297	0.864539	0.887572	0.857954	0.883876	0.753031
	249.81	0.99957	0.856505	0.860828	0.789779	0.868683	0.878157	0.760281	0.719331			249.81	0.845215	0.876529	1.01282	0.865825	0.890773	0.858878	0.888158	0.757074
	250.02	1.00103	0.858333	0.856942	0.789664	0.867195	0.875142	0.759558	0.721001			250	0.843575	0.873394	1.01941	0.86461	0.888985	0.863314	0.885938	0.76029
	250.22	0.998408	0.860159	0.857705	0.791471	0.87087	0.88137	0.758576	0.725263			250.22	0.847793	0.872249	1.02644	0.865704	0.892816	0.864261	0.887368	0.755309
	250.42	0.996861	0.863861	0.862531	0.792052	0.872133	0.880772	0.759129	0.723283			250.41	0.847267	0.874598	1.02058	0.872055	0.900934	0.862312	0.888377	0.763948
	250.61	1.00144	0.861164	0.858922	0.789498	0.869418	0.879259	0.75659	0.723729			250.63	0.850278	0.875376	1.01508	0.86728	0.890178	0.860838	0.886557	0.765321
	250.81	1.00469	0.856858	0.858034	0.792376	0.871523	0.881754	0.761243	0.724922			250.81	0.850091	0.879601	1.03202	0.86714	0.894486	0.863508	0.891254	0.762991
	251.02	1.00328	0.864056	0.860641	0.787912	0.869162	0.881851	0.758876	0.72733			251.02	0.851629	0.877025	1.01756	0.873225	0.897812	0.862835	0.891745	0.762721
	251.22	0.999963	0.865925	0.864267	0.796352	0.873293	0.880641	0.761819	0.724919			251.22	0.849584	0.877509	1.02163	0.870588	0.894511	0.867055	0.891483	0.762545
	251.41	1.00644	0.864209	0.863705	0.794594	0.875118	0.884074	0.76044	0.722749			251.42	0.849839	0.876036	1.02046	0.870301	0.896815	0.863858	0.89468	0.766008
	251.62	1.00652	0.861136	0.861336	0.797693	0.87295	0.886998	0.765073	0.725059			251.62	0.852277	0.880016	1.0341	0.874694	0.900836	0.863682	0.892787	0.763554
	251.81	1.00148	0.868262	0.862472	0.796574	0.870591	0.882132	0.765267	0.726805			251.81	0.85105	0.879937	1.02498	0.872892	0.899674	0.867704	0.896284	0.771271
	252	1.0053	0.868377	0.869385	0.797655	0.873505	0.887584	0.764832	0.723106			252.01	0.85129	0.884231	1.02185	0.873974	0.900995	0.864946	0.895373	0.764009
	252.2	1.00602	0.864584	0.864529	0.798731	0.871959	0.885729	0.765208	0.726501			252.22	0.850059	0.884251	1.02275	0.874904	0.903744	0.873906	0.891221	0.76409
	252.42	1.00569	0.866858	0.868302	0.796927	0.876174	0.88746	0.767192	0.729469			252.4	0.850009	0.882598	1.03168	0.874093	0.902632	0.866196	0.898107	0.770465
	252.62	1.00981	0.867581	0.866203	0.800824	0.876215	0.885471	0.766086	0.727874			252.62	0.857343	0.884313	1.03317	0.877231	0.904336	0.869469	0.894445	0.769342
	252.81	1.01066	0.869952	0.867294	0.799632	0.878516	0.886944	0.769139	0.728961			252.81	0.854909	0.8809	1.03485	0.876799	0.903993	0.869709	0.898393	0.773496
	253.01	1.01402	0.870922	0.868049	0.792108	0.87961	0.892918	0.77151	0.731845			253	0.860563	0.886668	1.03112	0.878947	0.899497	0.87287	0.895445	0.769671
	253.22	1.01298	0.869076	0.86896	0.799628	0.874042	0.888772	0.774532	0.732978			253.21	0.855705	0.88645	1.03979	0.878876	0.906595	0.871316	0.898506	0.772385
	253.42	1.01212	0.867394	0.869728	0.80504	0.878707	0.88998	0.767603	0.73401			253.4	0.855965	0.882631	1.03896	0.877962	0.902477	0.876217	0.901791	0.774042
	253.62	1.01517	0.875208	0.87238	0.803824	0.878708	0.893225	0.766324	0.733245			253.6	0.85633	0.88641	1.0347	0.881736	0.904838	0.875497	0.900804	0.772873
	253.81	1.01699	0.874241	0.869258	0.801317	0.877529	0.892676	0.768911	0.729707			253.82	0.856901	0.886768	1.03916	0.88144	0.909192	0.873767	0.900577	0.770045
	254.01	1.0156	0.87156	0.869678	0.80302	0.884918	0.893618	0.770196	0.735757			254.01	0.853649	0.887485	1.04513	0.883746	0.908866	0.875905	0.898628	0.774122
	254.21	1.01035	0.873079	0.876335	0.808083	0.882253	0.89664	0.770474	0.732114			254.21	0.86424	0.892795	1.03367	0.883717	0.908813	0.877135	0.90307	0.773509
	254.42	1.0172	0.875227	0.877551	0.808606	0.881655	0.898413	0.773183	0.732334			254.42	0.861225	0.891169	1.03101	0.885841	0.908932	0.879587	0.904027	0.77924
	254.62	1.01923	0.878722	0.876026	0.803239	0.885278	0.893559	0.774909	0.735067			254.62	0.859276	0.890159	1.03084	0.882455	0.907778	0.880468	0.90392	0.77682
	254.81	1.019	0.873893	0.8742	0.806972	0.882397	0.895988	0.773875	0.737317			254.82	0.86146	0.893161	1.02935	0.885329	0.912293	0.878229	0.902427	0.773063
	255.02	1.02156	0.877166	0.874133	0.806713	0.880109	0.898677	0.776317	0.739955			255.02	0.860147	0.894261	1.03781	0.884643	0.91363	0.881418	0.904944	0.780723
	255.21	1.02094	0.875905	0.872357	0.810012	0.885189	0.901297	0.773493	0.735521			255.21	0.864546	0.892985	1.03451	0.885374	0.917927	0.879431	0.9059	0.779374
	255.41	1.02129	0.875233	0.87934	0.810269	0.889999	0.896168	0.771592	0.737274			255.41	0.868554	0.898618	1.04076	0.890169	0.913129	0.880161	0.906258	0.779003
	255.62	1.02198	0.875695	0.879532	0.809044	0.894057	0.896951	0.774364	0.740282			255.6	0.862442	0.893308	1.03816	0.888194	0.913795	0.881032	0.910142	0.777945
	255.82	1.0242	0.879633	0.878573	0.808262	0.888422	0.901949	0.776084	0.738513			255.82	0.867768	0.893881	1.04798	0.892354	0.913915	0.881892	0.912854	0.781709
	256.02	1.02237	0.878376	0.876993	0.812931	0.887926	0.900373	0.777552	0.736007			256.02	0.86655	0.897424	1.05779	0.886015	0.917048	0.882662	0.90489	0.776337
	256.21	1.02446	0.882248	0.877707	0.808652	0.890632	0.901516	0.78056	0.739595			256.21	0.868091	0.893412	1.04455	0.884922	0.914397	0.884494	0.911757	0.780123
	256.41	1.02422	0.879021	0.881339	0.811104	0.888481	0.902742	0.778735	0.735515			256.41	0.871598	0.899699	1.06286	0.887298	0.922007	0.879699	0.914731	0.77992
	256.62	1.02552	0.884086	0.881521	0.813232	0.893762	0.907101	0.775365	0.739001			256.62	0.867362	0.898672	1.04766	0.896897	0.914731	0.886622	0.913597	0.779934
	256.82	1.02956	0.884647	0.882051	0.811483	0.894452	0.899939	0.781079	0.745498			256.82	0.870098	0.896387	1.04487	0.895861	0.91849	0.883933	0.914446	0.785421
	257.02	1.02933	0.885677	0.883523	0.813604	0.894252	0.906868	0.783002	0.739046			257.02	0.8711	0.899701	1.05954	0.893079	0.919197	0.886438	0.914028	0.787024
	257.21	1.03002	0.886477	0.885397	0.815038	0.890961	0.905092	0.779891	0.73866			257.22	0.867544	0.903836	1.05158	0.892779	0.916674	0.88648	0.912755	0.783516
	257.41	1.03249	0.88735	0.882769	0.814073	0.893272	0.903567	0.782775	0.742478			257.41	0.874575	0.90695	1.05853	0.895647	0.920106	0.889587	0.914414	0.780118
	257.61	1.02958	0.889654	0.884915	0.812484	0.889635	0.907023	0.781909	0.751327			257.61	0.87265	0.903802	1.04181	0.890979	0.921951	0.884462	0.918432	0.786759
	257.82	1.03083	0.889027	0.887037	0.819353	0.891493	0.908659	0.784234	0.748321			257.82	0.870165	0.905747	1.04926	0.893276	0.921598	0.889326	0.914204	0.788574
	258.02	1.03448	0.889655	0.888651	0.819651	0.896362	0.911157	0.783517	0.746227			258.02	0.87306	0.903485	1.05296	0.8954	0.922415	0.891357	0.918084	0.785756
	258.21	1.03299	0.889477	0.888141	0.821606	0.897581	0.912383	0.784795	0.74885			258.22	0.874087	0.905296	1.05178	0.898426	0.925848	0.894667	0.913252	0.78558
	258.43	1.03404	0.890072	0.887606	0.821979	0.895859	0.914546	0.786774	0.743832			258.41	0.874118	0.906395	1.06184	0.892961	0.924009	0.889593	0.917737	0.792329
	258.61	1.03181	0.88288	0.8853	0.820955	0.897371	0.909895	0.78599	0.749047			258.6	0.877737	0.907743	1.06393	0.897849	0.926627	0.890612	0.922105	0.791208
	258.82	1.03444	0.891984	0.890771	0.822963	0.898993	0.909721	0.786506	0.749896			258.82	0.876134	0.905421	1.0654	0.902373	0.924808	0.895598	0.920407	0.789048
	259.02	1.0371	0.894455	0.889594	0.821119	0.900487	0.916123	0.785223	0.750176			259	0.876726	0.903465	1.05837	0.903585	0.92572	0.89671	0.91931	0.796786
	259.21	1.03634	0.895403	0.893293	0.823642	0.902108	0.91124	0.78779	0.747892			259.22	0.878043	0.908697	1.05098	0.899076	0.924265	0.896012	0.917657	0.786602
	259.41	1.04095	0.890868	0.891442	0.825495	0.89844	0.914498	0.789465	0.752286			259.41	0.878052	0.91114	1.06153	0.902132	0.928068	0.897377	0.923292	0.795242
	259.61	1.03294	0.888971	0.890777	0.823093	0.902533	0.918208	0.78799	0.750413			259.61	0.886037	0.907297	1.06148	0.904274	0.933621	0.895584	0.923912	0.791982
	259.81	1.04044	0.892418	0.893564	0.821575	0.900901	0.915963	0.788159	0.748914			259.8	0.87951	0.912147	1.05848	0.903957	0.92578	0.89386	0.923659	0.796566
	260.02	1.04217	0.898221	0.896054	0.825317	0.903307	0.919126	0.795293	0.751276			260	0.881202	0.909234	1.07739	0.90024	0.933326	0.899234	0.9224	0.795236
	260.22	1.04444	0.895133	0.898074	0.824527	0.903696	0.920182	0.793602	0.755827			260.22	0.882594	0.912275	1.05189	0.906656	0.931856	0.902793	0.923074	0.798762
	260.42	1.03998	0.894549	0.893434	0.823083	0.902352	0.915011	0.794639	0.753433			260.41	0.88434	0.91222	1.0748	0.90487	0.933612	0.895942	0.931915	0.793198
	260.61	1.04209	0.897875	0.896719	0.826055	0.90234	0.914514	0.794027	0.750745			260.61	0.882191	0.91457	1.07353	0.910872	0.929905	0.896966	0.929167	0.795813
	260.81	1.0433	0.897881	0.89655	0.827894	0.909441	0.920899	0.795324	0.756199			260.81	0.883024	0.911179	1.07011	0.909351	0.935743	0.901072	0.924275	0.795962
	261.01	1.04742	0.900555	0.898429	0.829716	0.907474	0.919627	0.795972	0.759464			261.01	0.885579	0.918807	1.0655	0.907925	0.936191	0.902927	0.924044	0.798524
	261.22	1.03984	0.900503	0.901396	0.827254	0.907883	0.921931	0.794639	0.753572			261.22	0.887635	0.911365	1.06612	0.913187	0.936849	0.902326	0.928674	0.795436
	261.4	1.04592	0.903296	0.901968	0.831025	0.907548	0.923049	0.794101	0.757388			261.42	0.884387	0.919753	1.06414	0.907338	0.937256	0.905382	0.937292	0.800068
	261.62	1.04459	0.904603	0.901353	0.8298	0.908241	0.922251	0.792854	0.756845			261.62	0.887527	0.915092	1.06438	0.910454	0.937181	0.90459	0.93276	0.799807
	261.81	1.04552	0.904153	0.903288	0.836024	0.91361	0.922346	0.795779	0.761498			261.81	0.89032	0.915359	1.0696	0.911564	0.936619	0.907252	0.930345	0.798044
	262.01	1.0479	0.904102	0.902558	0.834081	0.907262	0.925039	0.801383	0.761021			262	0.888224	0.914856	1.07259	0.910576	0.937006	0.904357	0.934386	0.805286
	262.22	1.04523	0.904796	0.907598	0.830344	0.91248	0.925046	0.801097	0.758808			262.2	0.890218	0.921095	1.07074	0.912495	0.936225	0.906611	0.932309	0.801745
	262.4	1.0484	0.904269	0.904379	0.831428	0.91305	0.921817	0.794802	0.761886			262.42	0.891206	0.917519	1.07002	0.908804	0.938716	0.901802	0.929327	0.805044
	262.62	1.05198	0.903949	0.903406	0.836211	0.907531	0.925185	0.799033	0.761243			262.62	0.889654	0.920013	1.07155	0.909413	0.937656	0.904687	0.930127	0.800708
	262.81	1.05021	0.904358	0.908125	0.834177	0.914074	0.926723	0.80218	0.764793			262.82	0.89059	0.920095	1.07612	0.907268	0.939538	0.91114	0.936861	0.808056
	263.01	1.05303	0.911504	0.904982	0.834812	0.916253	0.929141	0.801826	0.76427			263.01	0.893647	0.920971	1.0745	0.919385	0.94379	0.905485	0.935689	0.805286
	263.21	1.05449	0.90718	0.908734	0.837565	0.915151	0.926322	0.801845	0.761861			263.21	0.887004	0.925108	1.07787	0.91652	0.947256	0.913584	0.93719	0.804384
	263.42	1.05253	0.907349	0.913805	0.838896	0.916364	0.929378	0.800632	0.764165			263.42	0.894848	0.925383	1.08275	0.914874	0.944896	0.910833	0.938365	0.803846
	263.62	1.05384	0.907674	0.909232	0.835953	0.918763	0.928575	0.804682	0.765402			263.62	0.893483	0.92342	1.07927	0.92269	0.947193	0.909616	0.938689	0.805487
	263.82	1.05433	0.911438	0.907686	0.840108	0.921952	0.927969	0.80358	0.76891			263.82	0.894414	0.926548	1.08848	0.918082	0.949144	0.909006	0.939071	0.806576
	264.01	1.05525	0.909169	0.907997	0.839777	0.917371	0.932118	0.802048	0.763955			264.01	0.892112	0.924837	1.08125	0.915457	0.947595	0.913203	0.939081	0.806813
	264.21	1.05797	0.909457	0.907475	0.837072	0.918514	0.938472	0.804373	0.766891			264.21	0.898428	0.93111	1.07962	0.921664	0.948536	0.912916	0.945703	0.80626
	264.42	1.0568	0.912206	0.913231	0.842751	0.919322	0.929014	0.80535	0.762153			264.42	0.892446	0.924909	1.09506	0.920193	0.946079	0.916465	0.940953	0.808017
	264.62	1.05544	0.913356	0.908659	0.842888	0.918817	0.932053	0.805416	0.770018			264.62	0.901817	0.928492	1.08613	0.92075	0.949538	0.912503	0.939058	0.808404
	264.81	1.06026	0.916036	0.916838	0.841127	0.920344	0.932342	0.807514	0.769483			264.82	0.898557	0.931991	1.07599	0.920663	0.952927	0.91761	0.944308	0.810482
	265.02	1.05936	0.916917	0.910761	0.841416	0.924079	0.937849	0.809471	0.773387			265.02	0.902146	0.932383	1.08391	0.921573	0.951281	0.917577	0.950673	0.813454
	265.2	1.06374	0.913762	0.912705	0.845969	0.923572	0.93952	0.805874	0.766298			265.21	0.898174	0.930661	1.10134	0.923409	0.951654	0.916647	0.946801	0.810611
	265.41	1.06407	0.917267	0.9158	0.842253	0.921736	0.934461	0.803905	0.774433			265.41	0.900992	0.929462	1.09396	0.92337	0.954009	0.915848	0.943006	0.810121
	265.6	1.05823	0.918308	0.916825	0.842355	0.929293	0.930196	0.809593	0.770666			265.62	0.897666	0.934684	1.09447	0.923645	0.95357	0.919683	0.941974	0.816386
	265.8	1.05957	0.920035	0.914992	0.84748	0.925991	0.933361	0.806866	0.775278			265.82	0.899612	0.935532	1.09332	0.92465	0.950851	0.91774	0.943412	0.815267
	266.02	1.06081	0.919467	0.916112	0.848913	0.929373	0.935772	0.80725	0.770737			266.02	0.903451	0.934255	1.08267	0.923384	0.955612	0.921253	0.945966	0.80982
	266.21	1.06425	0.922747	0.918791	0.845325	0.926267	0.937791	0.813901	0.773009			266.21	0.900623	0.938212	1.08117	0.927389	0.952784	0.925085	0.949753	0.813276
	266.41	1.06715	0.924298	0.917959	0.848412	0.923906	0.939916	0.811849	0.772538			266.41	0.904249	0.936899	1.09023	0.92479	0.957014	0.917542	0.948666	0.813549
	266.62	1.06491	0.920486	0.9208	0.847424	0.929203	0.945103	0.813752	0.767633			266.62	0.905795	0.939793	1.0885	0.927626	0.955726	0.919702	0.946137	0.810627
	266.8	1.07041	0.923369	0.921493	0.849306	0.931541	0.943175	0.812786	0.76868			266.8	0.907813	0.934944	1.09678	0.925108	0.956721	0.922423	0.950228	0.816256
	267.02	1.0717	0.924154	0.919541	0.851604	0.930358	0.943254	0.814992	0.770981			267.02	0.908932	0.938432	1.08672	0.930068	0.957593	0.926831	0.947906	0.819867
	267.22	1.07121	0.923528	0.918436	0.852276	0.92865	0.943208	0.813801	0.772606			267.22	0.91163	0.939899	1.09451	0.92809	0.960647	0.923622	0.949292	0.813999
	267.41	1.07173	0.931283	0.91799	0.851074	0.930729	0.946651	0.81608	0.777875			267.41	0.9055	0.935699	1.09253	0.930342	0.956327	0.92219	0.953763	0.819117
	267.61	1.07182	0.925976	0.921485	0.852597	0.927862	0.94606	0.814845	0.777011			267.61	0.907486	0.938659	1.09388	0.930274	0.961313	0.929352	0.953725	0.817844
	267.82	1.07177	0.926055	0.924677	0.851654	0.933943	0.949306	0.822208	0.776511			267.8	0.905	0.938566	1.10083	0.935549	0.957778	0.924815	0.955988	0.816135
	268.02	1.07282	0.928743	0.922631	0.85062	0.933416	0.946433	0.818546	0.779539			268	0.911668	0.942859	1.09683	0.934789	0.961697	0.929014	0.951932	0.824651
	268.22	1.07195	0.927253	0.926574	0.854163	0.932242	0.947174	0.817719	0.775302			268.22	0.910597	0.941017	1.09546	0.935829	0.962875	0.925859	0.955285	0.820177
	268.41	1.07374	0.925712	0.925119	0.854572	0.934261	0.950777	0.819494	0.776964			268.41	0.913245	0.942531	1.09982	0.932258	0.963308	0.924658	0.95924	0.823615
	268.61	1.0727	0.928122	0.925396	0.85333	0.936246	0.949383	0.817724	0.780119			268.61	0.913183	0.944167	1.10869	0.939632	0.964905	0.931447	0.953345	0.820294
	268.81	1.07614	0.928431	0.927894	0.854148	0.936247	0.953848	0.824717	0.783399			268.81	0.91243	0.942614	1.09724	0.934236	0.963335	0.92642	0.955165	0.81956
	269.02	1.07811	0.929129	0.931613	0.855409	0.935778	0.949377	0.821473	0.783062			269.02	0.912811	0.947701	1.10672	0.936091	0.966965	0.930044	0.958096	0.826588
	269.2	1.07658	0.930527	0.926945	0.856573	0.937355	0.949438	0.821878	0.781044			269.22	0.914749	0.948253	1.10484	0.940014	0.96485	0.931256	0.96042	0.822078
	269.42	1.07402	0.932338	0.927826	0.859882	0.942705	0.949631	0.824798	0.782856			269.42	0.911938	0.946692	1.10637	0.938151	0.96869	0.930508	0.965933	0.827326
	269.61	1.07197	0.933991	0.929851	0.855851	0.936508	0.950275	0.82524	0.78181			269.61	0.917551	0.948421	1.09382	0.934364	0.968006	0.934754	0.959488	0.819681
	269.81	1.08194	0.938206	0.929407	0.862107	0.944767	0.951243	0.824054	0.78554			269.81	0.913242	0.947671	1.10407	0.939377	0.970724	0.933533	0.964149	0.827581
	270.02	1.0799	0.929279	0.935171	0.861089	0.940786	0.952563	0.823613	0.778834			270.02	0.912913	0.95196	1.12122	0.937238	0.966283	0.935238	0.964052	0.827416
	270.22	1.08285	0.931297	0.932282	0.859867	0.938421	0.95691	0.827023	0.784481			270.22	0.917816	0.949799	1.11173	0.944393	0.968856	0.93303	0.962456	0.823873
	270.42	1.08294	0.931028	0.933002	0.858185	0.943512	0.957007	0.827797	0.78384			270.42	0.915669	0.95394	1.10517	0.943219	0.968795	0.935597	0.96346	0.823071
	270.62	1.08395	0.933395	0.932426	0.859724	0.94194	0.95572	0.825182	0.788082			270.61	0.915666	0.953415	1.11157	0.941128	0.974043	0.934699	0.964994	0.828681
	270.81	1.08922	0.937735	0.933532	0.862836	0.943306	0.955873	0.82711	0.786813			270.81	0.918124	0.952131	1.10534	0.944422	0.968986	0.935195	0.963808	0.825894
	271.01	1.08465	0.937259	0.937378	0.865916	0.943326	0.957991	0.829859	0.787298			271.01	0.918993	0.947614	1.11174	0.940489	0.97132	0.940843	0.966154	0.823044
	271.22	1.08406	0.939403	0.9342	0.865756	0.947996	0.959451	0.828408	0.788888			271.22	0.923971	0.953598	1.11889	0.948424	0.977648	0.936943	0.9657	0.829507
	271.42	1.0808	0.941708	0.936431	0.860647	0.94204	0.956857	0.829906	0.784985			271.42	0.923935	0.956572	1.10363	0.941716	0.975473	0.934796	0.968763	0.830633
	271.62	1.08807	0.936774	0.939542	0.864648	0.947416	0.964208	0.828298	0.79036			271.62	0.926323	0.952966	1.10871	0.944957	0.975864	0.940353	0.969478	0.83087
	271.81	1.09109	0.939842	0.941013	0.866312	0.948246	0.957047	0.833505	0.790545			271.81	0.921003	0.954776	1.10997	0.944312	0.977291	0.940634	0.969752	0.829551
	272.01	1.08871	0.940382	0.93902	0.867358	0.946743	0.964153	0.83088	0.787957			272.01	0.922038	0.955772	1.11745	0.947523	0.97364	0.938691	0.974417	0.83255
	272.22	1.09065	0.94286	0.941154	0.8733	0.950279	0.960556	0.827716	0.787648			272.22	0.924018	0.958986	1.10496	0.950595	0.977015	0.943652	0.967653	0.831348
	272.42	1.08761	0.942112	0.942988	0.866401	0.947562	0.966934	0.832106	0.795972			272.42	0.92316	0.955713	1.10876	0.948572	0.979818	0.939671	0.969104	0.83531
	272.62	1.09223	0.945539	0.942473	0.870877	0.950069	0.967753	0.829975	0.793383			272.62	0.927287	0.959561	1.11366	0.950455	0.978635	0.942812	0.975522	0.838763
	272.82	1.09381	0.944168	0.939832	0.868375	0.951884	0.964439	0.831817	0.789515			272.81	0.926655	0.956536	1.11561	0.951446	0.976931	0.948876	0.975121	0.836811
	273.01	1.09214	0.945573	0.941348	0.869468	0.953502	0.961958	0.836612	0.795897			273.01	0.922163	0.958117	1.11739	0.950314	0.979344	0.944288	0.97127	0.835641
	273.21	1.09175	0.953236	0.94148	0.872983	0.952467	0.965424	0.831134	0.795998			273.21	0.932853	0.96302	1.1165	0.954033	0.980787	0.948017	0.973448	0.835792
	273.41	1.09377	0.944958	0.943154	0.871371	0.955493	0.965109	0.836662	0.798085			273.4	0.924884	0.960904	1.12355	0.953757	0.982271	0.947497	0.974852	0.837051
	273.6	1.09303	0.952042	0.943903	0.873278	0.94953	0.965555	0.839756	0.796941			273.62	0.931615	0.958326	1.11861	0.953429	0.984266	0.944505	0.98019	0.83759
	273.82	1.09827	0.950708	0.947545	0.87066	0.951089	0.967416	0.842888	0.798264			273.82	0.930892	0.960317	1.11829	0.954657	0.983709	0.948399	0.971864	0.83627
	274.01	1.09792	0.951772	0.942627	0.876038	0.955469	0.966785	0.840565	0.793424			274.01	0.931602	0.959772	1.11825	0.953836	0.985476	0.948386	0.977764	0.839763
	274.21	1.09793	0.952888	0.943612	0.874853	0.958863	0.964605	0.839201	0.795588			274.21	0.931948	0.962775	1.12424	0.956326	0.982123	0.950283	0.974931	0.841615
	274.4	1.10253	0.951635	0.947274	0.874961	0.954975	0.970706	0.836977	0.794332			274.42	0.929965	0.965138	1.12221	0.955904	0.987658	0.94875	0.980541	0.844933
	274.62	1.09668	0.948106	0.945951	0.876684	0.953518	0.96988	0.840669	0.799346			274.6	0.931516	0.96635	1.11543	0.959778	0.98926	0.950704	0.98085	0.83678
	274.82	1.10216	0.953308	0.949211	0.8743	0.957946	0.969608	0.840322	0.798217			274.81	0.936904	0.968288	1.14363	0.962124	0.986471	0.948634	0.983989	0.840134
	275.02	1.10083	0.951156	0.951371	0.874784	0.958073	0.971403	0.838736	0.79519			275.02	0.932871	0.966225	1.13895	0.957878	0.984799	0.953832	0.979456	0.843248
	275.21	1.10538	0.953985	0.947041	0.877192	0.964495	0.97635	0.838207	0.7992			275.21	0.935997	0.969342	1.13044	0.961008	0.986807	0.951612	0.982687	0.843261
	275.41	1.09623	0.955399	0.948567	0.875431	0.961383	0.976402	0.838251	0.805808			275.41	0.935214	0.966664	1.13225	0.957043	0.987865	0.952309	0.98764	0.844187
	275.62	1.10396	0.957478	0.950751	0.87883	0.961035	0.973296	0.846703	0.801788			275.62	0.931493	0.968394	1.12211	0.961376	0.989636	0.954918	0.984304	0.842745
	275.82	1.10373	0.956395	0.949994	0.878171	0.96014	0.976616	0.842703	0.799813			275.82	0.937318	0.96845	1.13031	0.964266	0.992216	0.95338	0.981242	0.842526
	276.02	1.10311	0.95352	0.951879	0.87872	0.959634	0.976488	0.84121	0.802722			276.02	0.937571	0.97185	1.12149	0.960784	0.996162	0.956756	0.983061	0.844896
	276.21	1.10303	0.954559	0.949002	0.881264	0.963024	0.976551	0.846169	0.803405			276.21	0.936696	0.974127	1.13153	0.965572	0.995008	0.954055	0.98767	0.846545
	276.41	1.10197	0.956235	0.955666	0.879508	0.961004	0.972339	0.844824	0.802791			276.41	0.937192	0.971165	1.14563	0.962173	0.984643	0.958421	0.985172	0.848694
	276.61	1.10867	0.957582	0.954968	0.879151	0.965196	0.974152	0.843591	0.808388			276.61	0.94001	0.972672	1.13517	0.96181	0.994136	0.954851	0.985925	0.847703
	276.82	1.10363	0.956573	0.955264	0.879768	0.966844	0.9775	0.844576	0.806104			276.82	0.941158	0.972246	1.12415	0.968041	0.994915	0.959609	0.988906	0.849347
	277.02	1.10694	0.958816	0.956585	0.887108	0.965669	0.977146	0.84322	0.806689			277.02	0.941527	0.972692	1.1279	0.967371	0.994997	0.959904	0.988566	0.844924
	277.22	1.10803	0.961261	0.953937	0.885494	0.964868	0.984216	0.845801	0.806717			277.21	0.941408	0.97747	1.13993	0.963581	0.997545	0.95987	0.988546	0.850014
	277.41	1.10789	0.959598	0.957403	0.886529	0.967501	0.983096	0.844057	0.810403			277.41	0.940048	0.973932	1.1333	0.970386	0.996362	0.958136	0.986579	0.853482
	277.61	1.1105	0.960933	0.953468	0.884974	0.96871	0.9838	0.849612	0.807521			277.61	0.941652	0.975503	1.12907	0.966044	0.993445	0.960645	0.990842	0.851344
	277.8	1.10937	0.965728	0.960901	0.884641	0.968463	0.981415	0.84765	0.808684			277.82	0.944748	0.977096	1.13207	0.968906	0.999369	0.96338	0.989855	0.85572
	278.02	1.11162	0.964251	0.958518	0.885493	0.968994	0.987276	0.845923	0.811801			278.02	0.943679	0.975032	1.13933	0.971508	0.997056	0.960866	0.993753	0.8556
	278.22	1.10987	0.960969	0.962121	0.88854	0.974681	0.984272	0.850302	0.809835			278.22	0.943359	0.978744	1.14204	0.971969	0.99773	0.96594	0.990036	0.854116
	278.42	1.11472	0.963674	0.964413	0.886482	0.969117	0.982407	0.852503	0.806475			278.42	0.943667	0.978527	1.13231	0.970933	1.00039	0.966798	0.990048	0.856179
	278.61	1.11008	0.963304	0.96099	0.887705	0.972457	0.986259	0.847056	0.811642			278.61	0.947618	0.978752	1.13928	0.969126	0.998678	0.963866	0.993226	0.853151
	278.8	1.11382	0.965678	0.961761	0.890335	0.970722	0.987869	0.855638	0.814228			278.81	0.944412	0.982032	1.13889	0.97743	1.00605	0.962787	0.996866	0.85815
	279.02	1.11493	0.969605	0.961555	0.891214	0.973106	0.985976	0.85488	0.811171			279.02	0.944948	0.978228	1.14264	0.965876	0.999365	0.96434	0.993331	0.854691
	279.22	1.11874	0.969035	0.961526	0.890033	0.969285	0.985258	0.852825	0.812028			279.2	0.946418	0.979994	1.14763	0.968514	0.995192	0.96654	0.996535	0.857387
	279.42	1.115	0.967929	0.971231	0.895598	0.974785	0.985968	0.85042	0.812632			279.42	0.949071	0.981168	1.14479	0.975692	1.00539	0.967562	0.994272	0.859289
	279.61	1.11738	0.969504	0.964528	0.894368	0.980469	0.989406	0.862874	0.819428			279.63	0.951293	0.983252	1.15033	0.974573	1.00304	0.96245	0.998605	0.85216
	279.81	1.11896	0.96851	0.965739	0.892621	0.975653	0.987315	0.856928	0.812001			279.81	0.954312	0.981735	1.14974	0.97599	1.0063	0.968014	0.999992	0.85864
	280.02	1.12214	0.973733	0.965494	0.897476	0.971653	0.987886	0.856993	0.810179			280.02	0.952333	0.984972	1.14634	0.974584	1.00424	0.965586	0.993493	0.855407
	280.22	1.11965	0.970967	0.964787	0.89476	0.978677	0.989196	0.857928	0.814384			280.22	0.9554	0.982594	1.15131	0.979264	1.00733	0.972565	0.998688	0.861362
	280.42	1.1184	0.96986	0.966983	0.895158	0.975087	0.988735	0.854166	0.810322			280.42	0.953342	0.986942	1.15453	0.977549	1.00397	0.970763	0.997829	0.857519
	280.62	1.12503	0.973283	0.972273	0.894604	0.979858	0.994664	0.855456	0.814733			280.62	0.95233	0.981954	1.13907	0.974935	1.00508	0.972631	1.00046	0.857459
	280.81	1.11915	0.971688	0.973193	0.896907	0.976595	0.99256	0.859036	0.818057			280.8	0.953564	0.984286	1.13905	0.982581	1.01026	0.973264	1.00364	0.858843
	281.01	1.12372	0.976926	0.970987	0.896838	0.977608	0.995267	0.855374	0.821439			281.01	0.955062	0.984825	1.15102	0.978078	1.00537	0.975113	1.00389	0.861002
	281.22	1.11806	0.970865	0.970443	0.894422	0.977825	0.993211	0.860017	0.819764			281.22	0.955923	0.987759	1.15459	0.982989	1.00673	0.972655	1.00562	0.858873
	281.42	1.12186	0.976546	0.969566	0.90067	0.983628	0.998472	0.860303	0.822329			281.42	0.959362	0.985119	1.14941	0.982443	1.01474	0.973676	0.998479	0.864117
	281.62	1.12881	0.978336	0.972707	0.899729	0.986268	0.990484	0.862087	0.820687			281.61	0.958173	0.988919	1.15956	0.987679	1.01204	0.976492	1.00048	0.857762
	281.81	1.13101	0.976394	0.973321	0.899145	0.983173	1.00201	0.86339	0.816354			281.83	0.956814	0.989675	1.1507	0.981991	1.01324	0.976	1.00567	0.868018
	282.01	1.12718	0.981094	0.974027	0.90259	0.981913	0.996558	0.857142	0.817089			282.01	0.956509	0.99105	1.16303	0.981268	1.01233	0.977329	1.00099	0.862866
	282.22	1.12834	0.979811	0.972762	0.904898	0.984659	1.00105	0.859917	0.823204			282.21	0.957064	0.993498	1.15065	0.988415	1.01806	0.976749	1.00481	0.863663
	282.42	1.12744	0.977873	0.972311	0.903057	0.984064	1.00171	0.863312	0.826031			282.42	0.962828	0.993238	1.15439	0.987011	1.0111	0.979059	1.01212	0.864568
	282.62	1.12911	0.979714	0.973058	0.900823	0.988589	0.998058	0.864673	0.821488			282.62	0.955466	0.992799	1.15342	0.99181	1.01812	0.980568	1.00585	0.870645
	282.82	1.13418	0.978933	0.979585	0.901321	0.984357	0.997723	0.867486	0.822519			282.82	0.963211	0.994167	1.15147	0.986996	1.01663	0.974848	1.00832	0.86742
	283.01	1.13705	0.976432	0.98131	0.901354	0.988311	1.00032	0.869226	0.828096			283.01	0.962804	0.99571	1.15798	0.992314	1.01852	0.978879	1.01425	0.868016
	283.21	1.13076	0.985338	0.977704	0.905121	0.991307	1.00363	0.863274	0.823341			283.21	0.96621	0.993166	1.162	0.990658	1.01484	0.979936	1.00872	0.868692
	283.42	1.13113	0.980209	0.980948	0.903121	0.988963	1.00324	0.868793	0.820947			283.42	0.965712	0.993608	1.16479	0.98865	1.01985	0.983634	1.01051	0.868086
	283.62	1.1399	0.980874	0.979957	0.906103	0.990127	1.00172	0.870411	0.82904			283.62	0.962664	0.997403	1.15924	0.990479	1.02135	0.978691	1.01603	0.870566
	283.82	1.13409	0.980586	0.985719	0.906006	0.990629	1.00153	0.868769	0.823627			283.82	0.965024	0.996117	1.15838	0.993352	1.02124	0.985255	1.01105	0.869398
	284.02	1.13247	0.986872	0.984182	0.906124	0.993181	1.00326	0.869056	0.825531			284.02	0.966953	0.998016	1.16268	0.989454	1.02073	0.986648	1.0153	0.867881
	284.21	1.13593	0.985207	0.984993	0.911944	0.995177	1.00869	0.868996	0.828506			284.21	0.966374	1.00187	1.15981	0.988213	1.02157	0.984591	1.01077	0.869634
	284.41	1.13962	0.985306	0.983839	0.911269	0.993248	1.00962	0.868842	0.827859			284.41	0.966183	1.00416	1.15506	0.991337	1.02316	0.986742	1.01206	0.873333
	284.62	1.13689	0.983196	0.981846	0.91037	0.992903	1.00585	0.875522	0.830869			284.62	0.967393	1.00262	1.17781	0.994257	1.02214	0.985661	1.01989	0.872975
	284.82	1.13906	0.986971	0.983566	0.914216	0.99425	1.01063	0.866803	0.829162			284.82	0.968989	1.00134	1.17844	0.991469	1.02431	0.98606	1.01806	0.87011
	285.02	1.13849	0.988417	0.983615	0.91241	1.00031	1.01129	0.871394	0.828839			285.02	0.974476	1.00297	1.1721	0.99274	1.02465	0.984397	1.01921	0.874897
	285.21	1.13599	0.984021	0.987785	0.916646	0.996275	1.01416	0.874261	0.828307			285.21	0.967107	1.00531	1.15628	0.994822	1.02364	0.991099	1.01965	0.872545
	285.41	1.14021	0.991869	0.984784	0.912081	0.998747	1.00934	0.874711	0.832376			285.41	0.972303	1.00486	1.16761	0.995335	1.02657	0.990474	1.01498	0.878767
	285.62	1.13881	0.988975	0.98639	0.912128	0.999657	1.00957	0.871575	0.834126			285.63	0.97288	1.00256	1.16551	0.997195	1.03356	0.995929	1.01853	0.879147
	285.82	1.14411	0.988194	0.991394	0.913971	1.00238	1.01084	0.873413	0.836156			285.82	0.974292	1.00644	1.17155	0.996356	1.02507	0.990926	1.01608	0.876278
	286.01	1.14456	0.992706	0.987264	0.917129	0.999567	1.01298	0.871865	0.836517			286.01	0.971875	1.00798	1.18364	0.999963	1.03008	0.991601	1.02492	0.878292
	286.22	1.14372	0.987715	0.989877	0.912644	1.00082	1.01518	0.878155	0.833652			286.22	0.977398	1.0052	1.16686	1.00607	1.02816	0.995132	1.02007	0.873957
	286.41	1.14665	0.991498	0.987225	0.921138	0.999337	1.00832	0.878007	0.832616			286.4	0.971135	1.00676	1.17695	0.999539	1.02856	0.988279	1.02304	0.880588
	286.61	1.14462	0.995233	0.990983	0.918613	1.00355	1.01377	0.873609	0.838088			286.61	0.972664	1.00768	1.18188	0.997403	1.03004	0.994137	1.02348	0.881067
	286.82	1.14394	0.992242	0.993635	0.914473	1.00236	1.01041	0.87758	0.837403			286.82	0.974179	1.00934	1.17817	1.0021	1.03089	0.993324	1.02574	0.878286
	287.02	1.14493	0.995843	0.991107	0.920305	1.00099	1.01419	0.879018	0.836145			287.02	0.975665	1.00639	1.18401	1.00565	1.03181	0.997223	1.02745	0.879751
	287.22	1.14921	0.993905	0.993953	0.919627	1.00135	1.01272	0.88154	0.831709			287.22	0.975902	1.00766	1.18682	1.0017	1.03241	0.997664	1.02445	0.880511
	287.41	1.14967	0.995943	0.988745	0.924691	1.00296	1.01489	0.87814	0.840101			287.41	0.975724	1.01071	1.1673	1.00306	1.03338	0.992966	1.02575	0.886303
	287.61	1.1478	0.997334	0.994369	0.921179	1.01016	1.0223	0.879766	0.834332			287.61	0.975661	1.01542	1.18069	1.00301	1.03684	0.9966	1.02803	0.880512
	287.82	1.152	1.00191	0.995956	0.922785	1.00381	1.01825	0.881349	0.839092			287.8	0.982584	1.0132	1.18203	1.00824	1.03558	0.997501	1.02684	0.885726
	288.02	1.15022	0.999291	0.995924	0.922729	1.00422	1.01943	0.880746	0.836422			288.02	0.97976	1.01075	1.17156	1.00505	1.03533	0.998914	1.02942	0.882753
	288.22	1.14599	0.999195	0.99375	0.926327	1.00652	1.01798	0.891038	0.837575			288.22	0.983183	1.01337	1.17528	1.00571	1.03685	0.99614	1.02988	0.886011
	288.41	1.15461	0.998318	0.99437	0.929817	1.00623	1.01899	0.881813	0.839438			288.42	0.981616	1.01388	1.18476	1.00761	1.03949	1.00109	1.02883	0.882782
	288.61	1.15097	1.00214	0.99179	0.920611	1.01185	1.02217	0.884179	0.839471			288.61	0.978831	1.01315	1.18149	1.00509	1.03698	0.998414	1.03295	0.883546
	288.81	1.15606	1.00195	0.995178	0.925116	1.00706	1.01985	0.889192	0.842007			288.81	0.982556	1.02057	1.18041	1.00673	1.03646	1.00317	1.03215	0.887285
	289.02	1.15327	1.00275	0.998284	0.925049	1.00855	1.02554	0.885394	0.842105			289	0.979647	1.01558	1.18283	1.00812	1.03497	1.00299	1.03647	0.89028
	289.22	1.15703	1.00482	0.998665	0.925483	1.00922	1.0212	0.883302	0.848506			289.22	0.983937	1.01759	1.19055	1.01189	1.04196	1.0009	1.03117	0.888932
	289.41	1.15701	1.00448	0.999801	0.92593	1.00781	1.02843	0.887719	0.843904			289.42	0.982753	1.0205	1.19503	1.00922	1.04046	1.00343	1.03802	0.891823
	289.63	1.15661	1.00416	0.997797	0.927033	1.01001	1.02826	0.886674	0.845481			289.61	0.981946	1.01612	1.18111	1.01084	1.04092	1.00229	1.033	0.887913
	289.81	1.15693	1.00574	1.00061	0.928565	1.00898	1.02378	0.889386	0.846259			289.8	0.986224	1.01409	1.18094	1.0087	1.04496	1.00512	1.03498	0.886161
	290.02	1.1609	1.00863	0.996506	0.931131	1.01702	1.02325	0.890912	0.849186			290	0.987095	1.01851	1.17668	1.01143	1.04018	1.00526	1.03332	0.894271
	290.22	1.15976	1.00462	1.00407	0.932208	1.0085	1.02504	0.890404	0.845134			290.22	0.989883	1.02167	1.18632	1.01662	1.03976	1.00316	1.03562	0.889924
	290.42	1.15751	1.00994	1.0025	0.931779	1.01074	1.03007	0.892217	0.847478			290.42	0.984984	1.02011	1.18334	1.01349	1.04673	1.00606	1.03552	0.891019
	290.62	1.15836	1.0097	1.0011	0.930517	1.01559	1.03018	0.891447	0.84423			290.61	0.992206	1.02154	1.18859	1.01768	1.04786	1.01162	1.03652	0.891477
	290.81	1.16138	1.00852	1.00912	0.930214	1.01505	1.02935	0.892266	0.850681			290.81	0.985964	1.02708	1.19512	1.02004	1.04544	1.00923	1.03753	0.888831
	291.01	1.16065	1.01109	1.00236	0.933822	1.02079	1.03339	0.892405	0.850525			291.01	0.989072	1.02576	1.19842	1.01561	1.04802	1.00719	1.03782	0.893906
	291.22	1.16565	1.01127	1.00774	0.933965	1.01551	1.02925	0.897133	0.851071			291.22	0.992991	1.02526	1.18396	1.0194	1.04747	1.00885	1.04232	0.894567
	291.42	1.16758	1.00735	1.00949	0.933134	1.01743	1.03378	0.891102	0.848421			291.42	0.995076	1.02588	1.18112	1.02104	1.05213	1.01285	1.04117	0.891989
	291.62	1.16123	1.01209	1.00501	0.937307	1.0184	1.02926	0.893632	0.850844			291.62	0.992502	1.02131	1.19726	1.02068	1.05061	1.00732	1.039	0.895245
	291.82	1.16272	1.01064	1.00322	0.934214	1.01963	1.0352	0.898262	0.852355			291.81	0.994105	1.02988	1.20426	1.02153	1.04937	1.01086	1.04132	0.898357
	292.01	1.16486	1.01512	1.01067	0.937058	1.01715	1.03423	0.894384	0.85329			292.01	0.993365	1.02961	1.19681	1.01999	1.05171	1.0154	1.03834	0.897102
	292.21	1.17201	1.01439	1.01275	0.932346	1.0208	1.03045	0.89867	0.849981			292.2	0.995254	1.02966	1.20234	1.02059	1.05525	1.01463	1.03897	0.898206
	292.42	1.17148	1.01487	1.01059	0.936894	1.02062	1.03533	0.897966	0.852035			292.42	0.997655	1.02735	1.19579	1.02082	1.04944	1.01163	1.04497	0.898245
	292.62	1.17047	1.01707	1.01197	0.940098	1.02188	1.03488	0.899911	0.857282			292.62	0.995743	1.03114	1.19868	1.02539	1.05144	1.01502	1.04601	0.898411
	292.82	1.16707	1.01527	1.01109	0.941106	1.02342	1.03376	0.895554	0.856575			292.82	0.998051	1.03095	1.20332	1.02513	1.0541	1.0134	1.04821	0.893904
	293.01	1.17112	1.01682	1.01361	0.939294	1.01865	1.03666	0.89962	0.850101			293.01	0.991157	1.02888	1.19607	1.02285	1.05474	1.01486	1.04723	0.905613
	293.21	1.17041	1.01836	1.01444	0.936663	1.0233	1.03605	0.897966	0.857888			293.21	0.998178	1.03299	1.18958	1.02486	1.05474	1.01771	1.04485	0.898521
	293.42	1.17282	1.01803	1.01545	0.941005	1.02313	1.03537	0.898235	0.855622			293.42	0.998673	1.02918	1.1922	1.02628	1.05758	1.01442	1.04741	0.905324
	293.62	1.17403	1.02061	1.01649	0.937502	1.02783	1.04341	0.900364	0.855866			293.62	1.00361	1.03327	1.20292	1.02424	1.05713	1.01655	1.04547	0.896095
	293.82	1.17178	1.01963	1.01493	0.942692	1.02727	1.04087	0.899996	0.856425			293.82	1.0002	1.03513	1.19857	1.0254	1.0567	1.0227	1.05097	0.902767
	294.01	1.17322	1.02048	1.01718	0.941751	1.02263	1.03686	0.902681	0.854085			294.01	0.998	1.03577	1.19804	1.03023	1.0575	1.02163	1.04643	0.900941
	294.21	1.17415	1.02033	1.01545	0.949411	1.02782	1.04221	0.907989	0.859655			294.21	0.999397	1.03113	1.19975	1.02611	1.06079	1.01936	1.04757	0.901412
	294.41	1.17143	1.01773	1.01726	0.94568	1.02594	1.04096	0.896602	0.853665			294.41	0.998292	1.03833	1.2028	1.03275	1.058	1.01875	1.0507	0.903857
	294.62	1.17858	1.02327	1.01951	0.940945	1.02484	1.0435	0.902289	0.861793			294.6	0.999959	1.03879	1.20403	1.0324	1.06184	1.01863	1.04979	0.901422
	294.82	1.17758	1.02394	1.02165	0.944447	1.03081	1.04821	0.903962	0.862399			294.82	1.00114	1.03586	1.21027	1.02951	1.05787	1.0205	1.05534	0.901652
	295.01	1.18053	1.02678	1.01691	0.948015	1.0305	1.04538	0.904272	0.860588			295.01	1.00458	1.03933	1.20578	1.03103	1.06202	1.02365	1.053	0.907174
	295.23	1.18071	1.02474	1.02125	0.946144	1.03354	1.04523	0.905986	0.863448			295.23	1.00848	1.03422	1.22473	1.03285	1.06532	1.02497	1.0504	0.903097
	295.41	1.17965	1.02356	1.02046	0.946018	1.03109	1.04898	0.903856	0.858137			295.41	1.00534	1.0372	1.2092	1.03439	1.06388	1.02355	1.05304	0.906311
	295.62	1.18355	1.02378	1.02206	0.945774	1.03495	1.04683	0.907866	0.863581			295.6	1.00825	1.03985	1.21774	1.03032	1.06059	1.02179	1.05779	0.906929
	295.82	1.18115	1.02189	1.02277	0.945411	1.03156	1.04526	0.906919	0.859664			295.82	1.00603	1.04029	1.22231	1.03332	1.06384	1.02188	1.06147	0.904347
	296.01	1.18237	1.02676	1.02222	0.950808	1.03346	1.05292	0.908402	0.860255			296.02	1.00402	1.04226	1.2126	1.03233	1.06525	1.02352	1.05857	0.909798
	296.21	1.18093	1.03076	1.02252	0.945214	1.03243	1.04912	0.909678	0.864869			296.22	1.00873	1.04009	1.19965	1.03393	1.06948	1.02395	1.06045	0.913001
	296.41	1.18399	1.02731	1.02357	0.954635	1.03813	1.04659	0.904582	0.864564			296.42	1.00406	1.04533	1.21706	1.03723	1.06647	1.02833	1.05808	0.907825
	296.61	1.18104	1.02679	1.0267	0.950876	1.03923	1.04503	0.911673	0.863313			296.61	1.0128	1.04179	1.21692	1.03426	1.06272	1.02764	1.0608	0.908891
	296.82	1.1829	1.03359	1.02746	0.951964	1.03932	1.05209	0.911363	0.863703			296.82	1.01049	1.04381	1.20931	1.04121	1.06589	1.03124	1.061	0.907354
	297	1.18287	1.03081	1.02298	0.955332	1.04343	1.05044	0.907985	0.863939			297.02	1.0065	1.04251	1.21365	1.04023	1.06749	1.02881	1.06323	0.910297
	297.22	1.18362	1.02978	1.02907	0.954327	1.03683	1.05219	0.912267	0.868349			297.22	1.0113	1.0435	1.21362	1.03543	1.06911	1.03357	1.0649	0.913211
	297.41	1.1842	1.03212	1.02828	0.953716	1.03683	1.04833	0.911783	0.869081			297.42	1.00891	1.04661	1.22438	1.03452	1.07499	1.0308	1.06053	0.913578
	297.61	1.18628	1.03107	1.02558	0.949588	1.03751	1.05278	0.90994	0.868133			297.61	1.01077	1.04859	1.215	1.03874	1.07302	1.0287	1.06408	0.917442
	297.82	1.18915	1.03865	1.0275	0.953298	1.03714	1.05623	0.913212	0.870733			297.81	1.00964	1.05007	1.20199	1.04312	1.07159	1.02986	1.06895	0.917368
	298.02	1.18823	1.03519	1.03584	0.957386	1.0387	1.05431	0.912106	0.868347			298.02	1.01406	1.05032	1.21282	1.03837	1.07144	1.03351	1.06549	0.913451
	298.22	1.18786	1.0358	1.02999	0.952962	1.03946	1.05778	0.912124	0.868515			298.22	1.01484	1.04719	1.21373	1.04544	1.07305	1.03398	1.06506	0.91997
	298.42	1.19284	1.03889	1.03051	0.957239	1.04366	1.05964	0.916717	0.87543			298.42	1.01695	1.0508	1.2271	1.03919	1.06991	1.03846	1.072	0.915501
	298.61	1.18922	1.03434	1.02911	0.956702	1.04151	1.0561	0.915712	0.871339			298.61	1.01619	1.04345	1.21164	1.04482	1.07428	1.03729	1.06867	0.916168
	298.81	1.19175	1.03854	1.029	0.962847	1.03822	1.05363	0.914059	0.869692			298.81	1.0134	1.05242	1.22202	1.04748	1.07538	1.03642	1.06122	0.915064
	299.02	1.1903	1.03892	1.02935	0.962083	1.0473	1.05526	0.917526	0.870338			299.02	1.02097	1.04971	1.2025	1.04726	1.07905	1.03902	1.07234	0.915899
	299.22	1.19559	1.0405	1.03402	0.958659	1.04193	1.0593	0.916715	0.868153			299.22	1.01649	1.04855	1.23342	1.04885	1.07075	1.03521	1.07222	0.920309
	299.42	1.1945	1.03833	1.03136	0.95926	1.04685	1.06221	0.91841	0.873807			299.42	1.01757	1.05059	1.22165	1.04926	1.08039	1.03933	1.06728	0.920029
	299.62	1.19644	1.0404	1.03461	0.962132	1.04556	1.05912	0.919734	0.876053			299.62	1.01958	1.05118	1.22969	1.04845	1.07968	1.04059	1.07116	0.92552
	299.81	1.1998	1.04422	1.0386	0.956842	1.04887	1.05992	0.920803	0.87298			299.81	1.02018	1.056	1.23148	1.05214	1.08176	1.04243	1.07047	0.923232
	300.01	1.19478	1.04212	1.03416	0.957334	1.04964	1.06013	0.916055	0.878041			300.01	1.01987	1.05337	1.23174	1.04952	1.08098	1.03817	1.07027	0.918518
	300.22	1.19671	1.04503	1.03184	0.962489	1.05164	1.06126	0.922231	0.878999			300.22	1.01947	1.05826	1.21973	1.05103	1.07958	1.04119	1.07061	0.92214
	300.4	1.19894	1.04056	1.03472	0.961637	1.05254	1.06313	0.918787	0.876393			300.42	1.02116	1.05717	1.23216	1.04884	1.08026	1.03739	1.07319	0.924755
	300.62	1.19427	1.04549	1.03855	0.960265	1.04856	1.06262	0.917046	0.876397			300.62	1.02433	1.05677	1.23061	1.04564	1.08365	1.04258	1.07336	0.926573
	300.81	1.1995	1.04168	1.04022	0.966365	1.0516	1.06462	0.91592	0.877385			300.81	1.02468	1.05335	1.23016	1.05156	1.08309	1.0405	1.0726	0.918667
	301.01	1.20428	1.04623	1.04251	0.963094	1.04982	1.06442	0.923687	0.878247			301.01	1.02531	1.05847	1.2324	1.05551	1.08074	1.04275	1.07409	0.922453
	301.22	1.20417	1.04999	1.03732	0.963987	1.05171	1.06608	0.92474	0.874275			301.22	1.02805	1.0611	1.23506	1.04953	1.08448	1.04751	1.07846	0.929771
	301.4	1.20171	1.05028	1.04143	0.966447	1.05386	1.06645	0.921948	0.878591			301.4	1.03171	1.05853	1.22436	1.05889	1.08557	1.04756	1.07418	0.922375
	301.62	1.20152	1.04642	1.04436	0.967996	1.05371	1.06544	0.926841	0.880268			301.62	1.02779	1.05977	1.22732	1.05448	1.08317	1.04105	1.07689	0.927102
	301.82	1.20253	1.0477	1.04282	0.964633	1.04892	1.06961	0.924877	0.878819			301.81	1.02934	1.06304	1.23754	1.0573	1.08645	1.04501	1.07601	0.932306
	302.01	1.20158	1.04838	1.04152	0.968508	1.05381	1.07161	0.928635	0.880615			302	1.02962	1.06416	1.24537	1.05808	1.08936	1.04546	1.07593	0.928914
	302.21	1.20676	1.0499	1.04538	0.971679	1.05428	1.07159	0.928054	0.879072			302.21	1.02952	1.06609	1.23194	1.05755	1.0869	1.05303	1.07844	0.927397
	302.42	1.20291	1.04763	1.04547	0.968086	1.05939	1.07179	0.92811	0.882612			302.4	1.02808	1.06536	1.24272	1.05662	1.0871	1.04937	1.07856	0.93161
	302.62	1.20791	1.0529	1.04502	0.969739	1.06005	1.0711	0.932118	0.882025			302.6	1.03073	1.06547	1.23988	1.05734	1.09237	1.05038	1.07895	0.928658
	302.82	1.20868	1.05303	1.04273	0.96892	1.05685	1.07499	0.928085	0.886291			302.82	1.03005	1.06049	1.23988	1.05755	1.09278	1.05495	1.08139	0.932902
	303.01	1.20967	1.05216	1.04358	0.973684	1.05648	1.0689	0.927844	0.886			303.01	1.03487	1.06721	1.24764	1.06105	1.09215	1.05025	1.08474	0.93126
	303.21	1.21112	1.05175	1.04822	0.974214	1.06064	1.07315	0.933052	0.884187			303.2	1.0286	1.06259	1.24083	1.06386	1.09225	1.05048	1.08786	0.931528
	303.42	1.20623	1.05051	1.04969	0.974206	1.05579	1.07601	0.927812	0.886993			303.42	1.03152	1.06555	1.23699	1.05853	1.09259	1.04846	1.08521	0.932351
	303.6	1.20744	1.05054	1.05221	0.973219	1.06087	1.07116	0.92731	0.888339			303.62	1.02903	1.06944	1.23651	1.06616	1.0943	1.05048	1.08846	0.932101
	303.82	1.21334	1.05573	1.05152	0.974656	1.06342	1.07889	0.935225	0.883379			303.82	1.03617	1.06682	1.24239	1.06003	1.09198	1.0558	1.08564	0.936129
	304.02	1.21344	1.05584	1.04863	0.97607	1.05932	1.07465	0.931531	0.889567			304.01	1.03592	1.07133	1.23774	1.06564	1.09687	1.0566	1.08489	0.935139
	304.21	1.21803	1.05689	1.05528	0.976359	1.06394	1.07436	0.936208	0.888418			304.21	1.03176	1.07173	1.24932	1.06211	1.0977	1.05712	1.08453	0.933422
	304.41	1.21484	1.062	1.05243	0.97423	1.06164	1.07596	0.933389	0.884926			304.41	1.03245	1.0683	1.2374	1.06573	1.09336	1.05254	1.0856	0.932255
	304.62	1.21403	1.05571	1.04902	0.983682	1.06299	1.07422	0.932513	0.885494			304.62	1.03857	1.06886	1.2462	1.06364	1.09502	1.05963	1.08923	0.933355
	304.82	1.21494	1.0603	1.04869	0.979869	1.06687	1.07879	0.932315	0.890353			304.82	1.03607	1.06719	1.2511	1.065	1.10043	1.05727	1.08639	0.931665
	305.02	1.21561	1.05776	1.05188	0.975964	1.0636	1.07748	0.939234	0.888691			305.01	1.04068	1.07183	1.25486	1.06461	1.10124	1.06179	1.09142	0.940189
	305.23	1.21525	1.06134	1.05544	0.982075	1.06603	1.0783	0.935947	0.888862			305.21	1.0405	1.07257	1.24901	1.06839	1.09549	1.06145	1.08826	0.94246
	305.41	1.21841	1.05958	1.05477	0.982854	1.06323	1.07976	0.938809	0.890159			305.41	1.03834	1.07381	1.24963	1.067	1.10004	1.05556	1.08965	0.941792
	305.62	1.21378	1.06273	1.05643	0.984758	1.06525	1.08144	0.933994	0.890332			305.61	1.03989	1.07188	1.24939	1.06868	1.09827	1.05931	1.09476	0.937234
	305.82	1.21389	1.06163	1.06001	0.984412	1.06916	1.08002	0.940197	0.892037			305.82	1.03741	1.0769	1.24924	1.06997	1.10407	1.05994	1.09116	0.940253
	306.02	1.22178	1.06459	1.05434	0.98074	1.06643	1.08279	0.93628	0.889595			306	1.04288	1.07526	1.24098	1.06809	1.10459	1.06212	1.09522	0.939242
	306.22	1.22439	1.06671	1.05272	0.981368	1.06512	1.07921	0.941156	0.88952			306.22	1.04016	1.07865	1.25294	1.06673	1.10096	1.06095	1.09158	0.937473
	306.41	1.21757	1.05785	1.06284	0.982724	1.07335	1.0845	0.938184	0.89522			306.41	1.04425	1.0776	1.25751	1.06791	1.09952	1.06463	1.08942	0.945545
	306.61	1.22132	1.06305	1.05944	0.981472	1.07433	1.08445	0.940158	0.896479			306.61	1.03733	1.07832	1.25838	1.06677	1.1051	1.0627	1.09676	0.940979
	306.82	1.22125	1.06832	1.0612	0.983525	1.06962	1.08479	0.946157	0.89512			306.82	1.04417	1.07581	1.24599	1.07364	1.1059	1.06542	1.09775	0.940422
	307.02	1.22252	1.06591	1.06065	0.986816	1.07297	1.08411	0.946744	0.895457			307	1.04233	1.08081	1.24844	1.07451	1.09945	1.06597	1.10164	0.939079
	307.22	1.2261	1.06679	1.06118	0.987795	1.07322	1.08684	0.939866	0.895224			307.22	1.04201	1.08276	1.2595	1.07692	1.10559	1.06336	1.10052	0.947295
	307.41	1.22883	1.06831	1.06285	0.988252	1.07483	1.08561	0.941955	0.898272			307.42	1.04584	1.08454	1.27589	1.07501	1.10742	1.06851	1.09761	0.945261
	307.61	1.22583	1.06633	1.06229	0.993402	1.06787	1.08634	0.942073	0.897587			307.61	1.0476	1.0848	1.25395	1.07371	1.10564	1.06785	1.09986	0.948605
	307.81	1.22487	1.0718	1.06518	0.991319	1.07501	1.09129	0.944972	0.900137			307.81	1.04631	1.08578	1.27054	1.07715	1.10336	1.06854	1.09994	0.944382
	308.02	1.22993	1.0684	1.0611	0.984703	1.0706	1.09051	0.946174	0.905025			308.02	1.04764	1.08282	1.2475	1.0792	1.11193	1.0715	1.10265	0.947436
	308.22	1.22679	1.07156	1.06688	0.983596	1.07618	1.08814	0.945118	0.899875			308.22	1.04687	1.08481	1.26993	1.07559	1.10999	1.06933	1.1025	0.947939
	308.42	1.2331	1.07209	1.06702	0.991134	1.07792	1.09351	0.946674	0.897762			308.42	1.05235	1.08095	1.25891	1.07844	1.11145	1.06875	1.1041	0.944845
	308.61	1.2326	1.0678	1.06413	0.984851	1.07219	1.08993	0.944413	0.897515			308.61	1.05112	1.08443	1.25772	1.07761	1.10725	1.07214	1.10472	0.947549
	308.81	1.2282	1.07512	1.06396	0.991128	1.07892	1.09461	0.949497	0.900316			308.81	1.05587	1.08143	1.2679	1.07771	1.11128	1.07031	1.10093	0.946518
	309.02	1.2245	1.07105	1.07038	0.989837	1.08442	1.09142	0.941693	0.901431			309.02	1.05045	1.08576	1.25332	1.07595	1.11441	1.07075	1.10228	0.950021
	309.22	1.22827	1.07503	1.06564	0.986491	1.07491	1.09396	0.946058	0.899409			309.22	1.05131	1.08301	1.25536	1.08104	1.11025	1.07451	1.09943	0.952063
	309.42	1.23007	1.07313	1.06625	0.992664	1.07875	1.0921	0.950248	0.906326			309.41	1.05437	1.0885	1.26712	1.07652	1.11519	1.07456	1.10651	0.951516
	309.62	1.23387	1.07579	1.06686	0.992135	1.08005	1.09594	0.951731	0.906147			309.62	1.05548	1.08987	1.26719	1.08088	1.11642	1.07628	1.1065	0.949601
	309.81	1.23358	1.07402	1.06662	0.99049	1.07799	1.09394	0.949841	0.900094			309.81	1.05441	1.08955	1.27218	1.08197	1.11623	1.07526	1.10654	0.954101
	310	1.23733	1.07443	1.0719	0.996312	1.08022	1.09636	0.954787	0.904689			310	1.05753	1.09232	1.27651	1.08228	1.11831	1.07782	1.10882	0.956396
	310.22	1.23385	1.07775	1.07368	0.998261	1.08321	1.10051	0.956756	0.903737			310.22	1.052	1.09144	1.26482	1.0834	1.12009	1.07654	1.10573	0.958195
	310.42	1.23338	1.07938	1.07222	0.998526	1.08315	1.09971	0.949699	0.906576			310.4	1.0609	1.09023	1.26579	1.08373	1.11864	1.07787	1.10883	0.956021
	310.62	1.23815	1.07858	1.07552	0.997442	1.086	1.10038	0.953643	0.901622			310.62	1.05539	1.0935	1.26545	1.09419	1.11615	1.07429	1.11255	0.95429
	310.81	1.23463	1.07652	1.07398	1.00335	1.08695	1.10187	0.954789	0.905008			310.81	1.05802	1.09489	1.27766	1.0819	1.11611	1.07854	1.11382	0.956794
	311.01	1.2364	1.08038	1.07228	0.99917	1.0852	1.09905	0.953073	0.910446			311.01	1.05785	1.08822	1.27031	1.08556	1.1157	1.07729	1.11028	0.950837
	311.22	1.23603	1.08071	1.07553	0.998756	1.08444	1.10177	0.951421	0.909101			311.22	1.05702	1.09439	1.26264	1.08766	1.12121	1.08211	1.1128	0.956448
	311.42	1.24032	1.08065	1.07796	0.992429	1.08708	1.10416	0.959312	0.908207			311.4	1.05997	1.09517	1.27133	1.087	1.11872	1.07886	1.11178	0.95693
	311.62	1.2454	1.08028	1.07786	0.99966	1.08893	1.10192	0.956818	0.90972			311.61	1.05775	1.10023	1.2776	1.08728	1.12163	1.08065	1.12062	0.955539
	311.82	1.24333	1.08455	1.07698	1.00047	1.09159	1.10382	0.954933	0.911103			311.81	1.06252	1.09834	1.28179	1.08645	1.12348	1.08365	1.11251	0.959045
	312.01	1.24236	1.08712	1.0762	0.998355	1.08919	1.10537	0.955056	0.91637			312.01	1.05711	1.10109	1.27193	1.09024	1.12101	1.08392	1.11585	0.960642
	312.21	1.24079	1.08353	1.07903	1.00535	1.09269	1.10523	0.96486	0.911606			312.21	1.05794	1.10056	1.27685	1.08875	1.12384	1.08479	1.11887	0.960964
	312.42	1.24187	1.08417	1.07813	1.00012	1.08967	1.10683	0.963074	0.908906			312.42	1.05949	1.09737	1.28995	1.09274	1.12048	1.08573	1.11598	0.95787
	312.62	1.23745	1.08359	1.07305	1.00103	1.08674	1.10481	0.959242	0.908308			312.62	1.05957	1.09402	1.27984	1.09007	1.12736	1.08421	1.11559	0.960971
	312.82	1.24214	1.08795	1.08399	1.00347	1.09419	1.1083	0.963229	0.912299			312.82	1.06218	1.10221	1.28516	1.09207	1.1234	1.08543	1.11793	0.959454
	313.02	1.24392	1.08661	1.08125	1.00914	1.09169	1.10991	0.957425	0.91508			313.02	1.06472	1.09951	1.2845	1.09076	1.12394	1.08404	1.1109	0.961994
	313.21	1.24569	1.08676	1.08565	1.01006	1.09649	1.1034	0.961874	0.911766			313.21	1.06568	1.0969	1.28915	1.09598	1.13184	1.08292	1.1123	0.96326
	313.41	1.24137	1.08916	1.08176	1.00523	1.09626	1.11164	0.957589	0.91227			313.44	1.06441	1.10286	1.28296	1.09764	1.1306	1.0903	1.11763	0.96333
	313.62	1.2449	1.08983	1.08036	1.0076	1.09472	1.11027	0.960389	0.9093			313.6	1.06291	1.10079	1.28835	1.09711	1.12638	1.08678	1.11576	0.966878
	313.82	1.25046	1.09411	1.08646	1.00719	1.09556	1.11201	0.956294	0.917516			313.82	1.0684	1.10867	1.29144	1.09933	1.13019	1.09134	1.12711	0.964332
	314.02	1.24801	1.09532	1.08151	1.00621	1.0951	1.11494	0.961475	0.914235			314.02	1.06878	1.1065	1.28697	1.09625	1.1305	1.08855	1.12098	0.96233
	314.21	1.24666	1.0883	1.08256	1.00816	1.09569	1.11336	0.966444	0.918328			314.21	1.07072	1.10133	1.28329	1.09647	1.13328	1.08958	1.11904	0.964892
	314.41	1.24545	1.08766	1.08325	1.01297	1.09699	1.10848	0.964891	0.917652			314.41	1.07092	1.10161	1.29409	1.09554	1.13478	1.09111	1.12019	0.965611
	314.62	1.25035	1.09228	1.08735	1.00827	1.09701	1.11574	0.965057	0.916954			314.62	1.07029	1.10509	1.2868	1.09701	1.13164	1.09092	1.1256	0.968617
	314.82	1.25501	1.09322	1.08947	1.01016	1.10058	1.11543	0.963692	0.915309			314.82	1.07602	1.10569	1.29565	1.10176	1.13248	1.09381	1.12496	0.96818
	315.02	1.25204	1.09483	1.09124	1.01219	1.09607	1.11665	0.960359	0.915613			315.02	1.07031	1.10871	1.30168	1.0981	1.13287	1.09113	1.12582	0.967586
	315.21	1.25246	1.09575	1.08681	1.0121	1.10262	1.11322	0.965961	0.921842			315.22	1.07306	1.10778	1.29312	1.10205	1.13597	1.09143	1.1254	0.9663
	315.41	1.25358	1.09344	1.08616	1.01578	1.09875	1.11527	0.967983	0.919347			315.41	1.07727	1.10709	1.28958	1.10517	1.13365	1.09327	1.12867	0.969665
	315.61	1.25166	1.09803	1.09241	1.01197	1.1036	1.12001	0.965908	0.926777			315.6	1.07301	1.10933	1.30005	1.10268	1.13232	1.09367	1.12285	0.969324
	315.82	1.25801	1.09732	1.09085	1.01507	1.1009	1.11648	0.960013	0.917663			315.82	1.07655	1.11136	1.29877	1.10457	1.13304	1.09407	1.12463	0.968051
	316.02	1.2539	1.10107	1.09124	1.01736	1.10437	1.11951	0.967901	0.925445			316.02	1.07121	1.11054	1.29291	1.10583	1.13691	1.09467	1.13041	0.967207
	316.21	1.25319	1.09797	1.09398	1.0142	1.10243	1.11798	0.970228	0.922737			316.22	1.07356	1.11394	1.31127	1.10744	1.13973	1.09734	1.1295	0.971946
	316.41	1.25427	1.09702	1.09418	1.01724	1.10431	1.1195	0.970331	0.91924			316.41	1.07661	1.11464	1.30228	1.10482	1.14013	1.09655	1.13097	0.97609
	316.61	1.26262	1.0979	1.09572	1.01787	1.10558	1.1207	0.971138	0.919906			316.61	1.07421	1.11373	1.30004	1.10886	1.13994	1.09663	1.13374	0.972251
	316.8	1.26131	1.0961	1.0973	1.02066	1.10701	1.12681	0.972388	0.923489			316.8	1.07706	1.11346	1.2859	1.11193	1.14056	1.09661	1.13133	0.97448
	317.02	1.26232	1.10167	1.09532	1.01818	1.10861	1.12388	0.974658	0.92518			317.02	1.07607	1.11347	1.29515	1.10538	1.14248	1.09696	1.12834	0.977336
	317.21	1.26027	1.10198	1.09502	1.01434	1.10738	1.12078	0.9686	0.926818			317.22	1.07815	1.11526	1.29964	1.10983	1.14006	1.09784	1.13195	0.97296
	317.42	1.2622	1.10277	1.09857	1.02223	1.10882	1.12557	0.975642	0.923063			317.41	1.08092	1.10952	1.29514	1.10789	1.14468	1.10158	1.12763	0.978725
	317.61	1.25894	1.10823	1.09692	1.02013	1.11043	1.12498	0.975015	0.925328			317.61	1.08151	1.11294	1.30489	1.11201	1.1426	1.10543	1.1372	0.971616
	317.81	1.26175	1.10324	1.09728	1.01864	1.11003	1.1214	0.978261	0.924247			317.81	1.08197	1.11777	1.31006	1.11666	1.14617	1.09782	1.13417	0.976873
	318.02	1.26298	1.10634	1.09841	1.01763	1.10625	1.1252	0.973294	0.929801			318	1.08303	1.12003	1.30604	1.10699	1.14549	1.10395	1.13797	0.974681
	318.22	1.26381	1.10449	1.09517	1.02387	1.10778	1.12349	0.981792	0.922997			318.22	1.07845	1.11645	1.30026	1.11308	1.14662	1.10135	1.13528	0.980427
	318.42	1.26826	1.11056	1.10217	1.02168	1.11694	1.12562	0.976338	0.927512			318.42	1.08574	1.11844	1.31357	1.11383	1.14579	1.10227	1.1358	0.975455
	318.61	1.26481	1.10802	1.10142	1.02033	1.10672	1.12356	0.976798	0.927828			318.61	1.08195	1.11715	1.30197	1.11155	1.14777	1.10404	1.13718	0.980099
	318.81	1.26793	1.1067	1.1041	1.02139	1.10788	1.12721	0.978428	0.93006			318.81	1.08281	1.11872	1.31587	1.11425	1.1481	1.11	1.1389	0.984136
	319.02	1.27292	1.11013	1.1011	1.02246	1.11211	1.13127	0.976083	0.933895			319.02	1.08015	1.12099	1.30137	1.11216	1.14945	1.10446	1.14006	0.984265
	319.22	1.27143	1.1148	1.10062	1.03177	1.11349	1.12691	0.978336	0.931028			319.22	1.08301	1.11683	1.30285	1.11275	1.14941	1.10785	1.1369	0.976887
	319.42	1.26887	1.10901	1.10309	1.02858	1.11487	1.12873	0.978628	0.9365			319.42	1.08692	1.11992	1.30854	1.11304	1.14532	1.10655	1.14024	0.979452
	319.61	1.26861	1.11139	1.10641	1.02885	1.1175	1.13064	0.979857	0.932742			319.62	1.08634	1.12278	1.31055	1.11543	1.14914	1.10913	1.14113	0.978949
	319.81	1.2657	1.10745	1.10246	1.02544	1.11416	1.13196	0.982088	0.936111			319.81	1.08441	1.12681	1.31238	1.11866	1.14788	1.11014	1.13924	0.98338
	320.01	1.27132	1.11196	1.10797	1.02936	1.11711	1.13277	0.979343	0.93464			320.01	1.0884	1.12743	1.30875	1.11675	1.14766	1.1059	1.14439	0.985952
	320.22	1.27471	1.11436	1.10499	1.03097	1.11863	1.1324	0.985999	0.932151			320.22	1.08396	1.12373	1.3201	1.11946	1.14888	1.10939	1.14492	0.978372
	320.42	1.27251	1.11203	1.10797	1.02893	1.11736	1.13657	0.986951	0.935462			320.42	1.08734	1.12553	1.31404	1.11838	1.15154	1.1144	1.14064	0.983019
	320.62	1.27403	1.11384	1.10037	1.03628	1.11732	1.14047	0.98467	0.939187			320.62	1.09032	1.1217	1.31213	1.12064	1.15271	1.11299	1.14092	0.984292
	320.81	1.27203	1.1159	1.11043	1.03263	1.1246	1.13501	0.983577	0.938591			320.81	1.09338	1.12934	1.30935	1.12224	1.15542	1.11105	1.14348	0.986443
	321.01	1.27609	1.11684	1.10756	1.03259	1.11876	1.13533	0.987198	0.936039			321.01	1.09505	1.12541	1.31272	1.12567	1.15348	1.10929	1.14862	0.986435
	321.21	1.27592	1.11757	1.10992	1.02986	1.11645	1.13339	0.986238	0.937102			321.21	1.09178	1.13026	1.32636	1.12046	1.15736	1.11161	1.14533	0.987369
	321.42	1.27793	1.11624	1.10959	1.0333	1.11912	1.13663	0.98649	0.937472			321.42	1.09363	1.12589	1.31474	1.12463	1.15431	1.1154	1.14824	0.983768
	321.62	1.27521	1.1177	1.10999	1.03992	1.12487	1.13938	0.983788	0.93873			321.62	1.09315	1.127	1.31007	1.12095	1.15702	1.11579	1.14603	0.987512
	321.81	1.27669	1.11753	1.10896	1.03546	1.12317	1.14114	0.992609	0.938191			321.82	1.09518	1.12989	1.31163	1.1215	1.15365	1.11714	1.1477	0.98868
	322.01	1.27772	1.11708	1.11285	1.03328	1.12648	1.1394	0.983296	0.938641			322.01	1.09716	1.13396	1.31925	1.12173	1.15734	1.1188	1.14813	0.989579
	322.21	1.28062	1.11678	1.11034	1.03656	1.12601	1.13655	0.985075	0.942868			322.21	1.09569	1.13369	1.32376	1.12089	1.15489	1.11273	1.14962	0.986973
	322.42	1.27916	1.12228	1.11043	1.03615	1.12216	1.1402	0.985661	0.941802			322.4	1.09678	1.12996	1.30358	1.1235	1.15866	1.1186	1.14774	0.990015
	322.62	1.28341	1.12415	1.11669	1.04137	1.12426	1.14031	0.989462	0.94384			322.62	1.0973	1.13266	1.32386	1.12779	1.16008	1.11576	1.14829	0.990898
	322.81	1.27953	1.11975	1.11714	1.03964	1.12704	1.14005	0.993498	0.939245			322.82	1.09656	1.13229	1.32247	1.12857	1.15982	1.11692	1.15144	0.993374
	323.02	1.28301	1.11799	1.11194	1.03977	1.12594	1.1448	0.990826	0.944268			323.04	1.09861	1.13806	1.32087	1.12724	1.16268	1.11793	1.14875	0.990495
	323.21	1.27966	1.12576	1.11783	1.03539	1.12578	1.14314	0.99217	0.940924			323.21	1.09912	1.13417	1.31428	1.1229	1.16674	1.11826	1.15533	0.992768
	323.41	1.28451	1.12433	1.11834	1.03642	1.12742	1.14748	0.988102	0.942138			323.4	1.09976	1.1374	1.32636	1.13031	1.15969	1.12092	1.15643	0.995713
	323.62	1.28151	1.12804	1.11472	1.03754	1.12799	1.14659	0.992371	0.941065			323.62	1.09792	1.13957	1.32624	1.13344	1.16362	1.12145	1.1538	0.988814
	323.82	1.28701	1.1223	1.11734	1.04213	1.13335	1.148	0.996181	0.947301			323.82	1.09674	1.13821	1.32981	1.13309	1.16227	1.12179	1.16	0.994856
	324.02	1.28617	1.12548	1.12186	1.04544	1.13028	1.14556	0.992505	0.947417			324.02	1.10086	1.13813	1.32172	1.13255	1.16589	1.12088	1.15238	0.994985
	324.21	1.2858	1.12748	1.12332	1.03777	1.13267	1.14424	0.993734	0.946582			324.21	1.10213	1.13853	1.32647	1.13297	1.16798	1.12374	1.1595	0.992422
	324.41	1.28679	1.12849	1.11658	1.04123	1.13548	1.14634	0.993554	0.944011			324.41	1.10277	1.13615	1.32777	1.1293	1.16644	1.12311	1.15851	0.994945
	324.62	1.28695	1.12642	1.12124	1.04215	1.13241	1.14687	0.992212	0.94911			324.62	1.1051	1.14068	1.33736	1.13474	1.16443	1.12566	1.15587	0.998566
	324.82	1.28639	1.13123	1.12259	1.04459	1.13381	1.14761	0.996334	0.947803			324.8	1.10207	1.13867	1.32961	1.13736	1.17125	1.12567	1.1594	1.00211
	325.02	1.28832	1.12757	1.12313	1.05021	1.13315	1.15038	0.994023	0.947705			325.02	1.10411	1.1407	1.33073	1.1309	1.16662	1.12891	1.16316	1.00177
	325.22	1.29174	1.12837	1.12248	1.04697	1.13391	1.15264	1.00013	0.949521			325.22	1.10599	1.14376	1.3276	1.13393	1.17465	1.13036	1.15516	1.00011
	325.41	1.29084	1.12827	1.12462	1.04609	1.13699	1.15557	1.00079	0.953446			325.41	1.10803	1.14501	1.32683	1.13487	1.1729	1.1258	1.1638	1.00195
	325.61	1.29075	1.12825	1.12656	1.05134	1.13454	1.15298	0.999576	0.950515			325.61	1.1091	1.14517	1.32144	1.13645	1.1696	1.12733	1.16193	1.00188
	325.82	1.29425	1.13038	1.1239	1.04679	1.14218	1.154	0.998259	0.950286			325.82	1.11064	1.14446	1.31634	1.13993	1.17681	1.12568	1.16317	0.999578
	326.02	1.29353	1.13159	1.12507	1.04835	1.13713	1.15303	1.00265	0.950823			326.02	1.10605	1.14222	1.33865	1.1389	1.17236	1.12769	1.16545	0.998821
	326.22	1.29286	1.13299	1.1287	1.05471	1.13532	1.15451	1.00237	0.951117			326.21	1.10588	1.14146	1.32588	1.13632	1.17092	1.13083	1.16436	0.998727
	326.41	1.29712	1.13237	1.12822	1.05101	1.14418	1.15513	0.999862	0.951787			326.41	1.10677	1.14217	1.33673	1.13774	1.1742	1.13155	1.16667	0.99946
	326.61	1.29635	1.1375	1.12505	1.05125	1.13847	1.15854	0.998904	0.952012			326.61	1.10652	1.14669	1.33929	1.14004	1.17475	1.13264	1.16513	1.00018
	326.82	1.29705	1.13984	1.12916	1.05045	1.14284	1.15834	1.00365	0.952956			326.82	1.1104	1.14693	1.33322	1.14223	1.17388	1.1338	1.16362	1.00472
	327.02	1.29399	1.1374	1.12568	1.05286	1.13914	1.15693	1.00496	0.956887			327.02	1.1056	1.15038	1.33614	1.14289	1.17143	1.13154	1.16319	1.00698
	327.22	1.29747	1.13398	1.12667	1.05251	1.1436	1.15433	1.00429	0.953545			327.22	1.10909	1.15108	1.33201	1.14431	1.18009	1.13655	1.16768	1.00707
	327.42	1.29712	1.1338	1.1291	1.05272	1.14485	1.15937	1.00772	0.956015			327.42	1.10993	1.15024	1.34537	1.14092	1.17568	1.13878	1.16638	1.0068
	327.61	1.30346	1.14225	1.12992	1.05462	1.13997	1.15736	1.00677	0.955906			327.61	1.11244	1.1476	1.35023	1.14173	1.17695	1.1371	1.16825	1.01093
	327.81	1.29927	1.13932	1.13358	1.05697	1.14402	1.15931	1.00325	0.955227			327.81	1.11439	1.15007	1.34826	1.14186	1.17429	1.13041	1.16605	1.0074
	328.02	1.30246	1.13632	1.13344	1.05217	1.14514	1.164	1.00579	0.953909			328.02	1.11256	1.15396	1.34098	1.14626	1.18329	1.13741	1.16848	1.0073
	328.2	1.29809	1.14115	1.13631	1.05936	1.14609	1.15706	1.00925	0.959704			328.22	1.11513	1.14841	1.3549	1.14436	1.18242	1.1359	1.16852	1.00518
	328.42	1.30309	1.14172	1.13231	1.05787	1.14606	1.16172	1.01086	0.954131			328.42	1.11376	1.14921	1.34627	1.14476	1.17849	1.14275	1.16895	1.0126
	328.62	1.30483	1.14208	1.1384	1.05821	1.14784	1.15891	1.01141	0.961268			328.61	1.11151	1.15659	1.34418	1.15392	1.17983	1.13982	1.17551	1.01043
	328.81	1.29898	1.14349	1.14193	1.05852	1.1514	1.16237	1.00541	0.955877			328.81	1.11465	1.15176	1.35858	1.14968	1.18178	1.14201	1.16646	1.00403
	329.01	1.30692	1.14449	1.13609	1.05617	1.15099	1.16481	1.00999	0.96204			329.01	1.11655	1.15158	1.34133	1.14601	1.18115	1.14003	1.17098	1.01015
	329.2	1.30311	1.14424	1.13221	1.05947	1.14949	1.16233	1.0119	0.959219			329.22	1.11691	1.15208	1.36399	1.14801	1.18455	1.13906	1.16879	1.00913
	329.42	1.31009	1.14711	1.13993	1.05651	1.15072	1.16538	1.01154	0.962033			329.42	1.11618	1.15583	1.33738	1.14869	1.181	1.14158	1.1802	1.00891
	329.62	1.30824	1.1457	1.13718	1.06433	1.15087	1.16396	1.00888	0.963039			329.61	1.11722	1.15559	1.35272	1.14913	1.18625	1.14427	1.17493	1.01299
	329.81	1.31215	1.14869	1.14199	1.05985	1.15396	1.16641	1.01264	0.966068			329.83	1.12	1.15767	1.34198	1.15753	1.18614	1.14175	1.17302	1.01652
	330.01	1.30884	1.14826	1.14236	1.06301	1.1519	1.16795	1.01397	0.967493			330.01	1.11929	1.1591	1.35029	1.15527	1.18192	1.14614	1.1763	1.01381
	330.23	1.30733	1.1501	1.13473	1.06459	1.15064	1.17068	1.01554	0.963277			330.22	1.11766	1.15643	1.34892	1.15484	1.18269	1.14682	1.17919	1.01284
	330.4	1.30947	1.14748	1.14332	1.06081	1.1516	1.16483	1.01506	0.965215			330.4	1.12132	1.16363	1.36741	1.15997	1.18759	1.14852	1.17821	1.01499
	330.62	1.30814	1.14867	1.1389	1.0635	1.15759	1.16626	1.01505	0.965929			330.62	1.12132	1.15335	1.364	1.15782	1.18931	1.13867	1.17934	1.01012
	330.81	1.31062	1.15112	1.1447	1.06161	1.15549	1.16914	1.01489	0.965799			330.81	1.1247	1.16189	1.35748	1.15551	1.18956	1.1433	1.18364	1.01503
	331	1.31197	1.14985	1.14487	1.05969	1.15305	1.17002	1.01452	0.968065			331.01	1.12272	1.16278	1.35694	1.1544	1.18703	1.14697	1.17767	1.01741
	331.21	1.31165	1.14857	1.14352	1.06311	1.15243	1.17478	1.01693	0.966645			331.21	1.12271	1.15909	1.36516	1.1565	1.19078	1.15083	1.17869	1.01499
	331.42	1.30776	1.15462	1.14559	1.06388	1.15209	1.17237	1.01164	0.966443			331.42	1.12311	1.16175	1.35957	1.15742	1.18962	1.1492	1.18182	1.01387
	331.62	1.312	1.15109	1.14871	1.07127	1.15184	1.1748	1.01661	0.97295			331.6	1.12745	1.16027	1.36121	1.1551	1.19175	1.15176	1.18528	1.0156
	331.82	1.32244	1.15138	1.14509	1.06566	1.1549	1.17691	1.02009	0.968566			331.82	1.12739	1.1623	1.36222	1.15768	1.19182	1.15063	1.18129	1.0233
	332.01	1.31688	1.15671	1.14504	1.06521	1.15739	1.17152	1.02334	0.966946			332.01	1.12716	1.16389	1.35607	1.15785	1.19341	1.15163	1.18182	1.01534
	332.21	1.31187	1.1523	1.14926	1.0681	1.16003	1.1756	1.01964	0.967896			332.21	1.12921	1.16499	1.35874	1.15747	1.19509	1.15005	1.18288	1.02015
	332.42	1.31892	1.15686	1.141	1.07161	1.15524	1.17254	1.02276	0.969777			332.42	1.12696	1.16651	1.36375	1.15874	1.19464	1.14696	1.18397	1.01904
	332.62	1.32087	1.15561	1.14874	1.07185	1.1604	1.17826	1.02277	0.968459			332.62	1.13206	1.16729	1.36392	1.15706	1.19526	1.15131	1.1888	1.01771
	332.82	1.31722	1.15967	1.15005	1.06935	1.16502	1.18016	1.02097	0.968808			332.81	1.12814	1.16197	1.35455	1.15999	1.19311	1.15112	1.17953	1.02354
	333.02	1.31897	1.15815	1.14757	1.06822	1.16036	1.17632	1.02114	0.971986			333.02	1.13062	1.16714	1.37647	1.15811	1.19571	1.15418	1.18375	1.02596
	333.21	1.32104	1.15915	1.15036	1.07295	1.16579	1.17922	1.02366	0.972878			333.21	1.12998	1.16772	1.38047	1.1657	1.20141	1.15155	1.18936	1.02432
	333.41	1.31943	1.15701	1.14688	1.07074	1.16194	1.18204	1.02249	0.973039			333.41	1.13325	1.16715	1.35868	1.16541	1.19294	1.15451	1.18656	1.02112
	333.62	1.31927	1.16038	1.15181	1.07093	1.16479	1.17672	1.02214	0.976513			333.62	1.13164	1.16688	1.36173	1.1685	1.1998	1.15839	1.1876	1.02187
	333.8	1.3233	1.15682	1.15389	1.0672	1.16836	1.18254	1.02257	0.974814			333.8	1.13393	1.17114	1.36484	1.1617	1.19759	1.15953	1.18813	1.02748
	334.02	1.31986	1.1583	1.15128	1.07605	1.16262	1.18098	1.02182	0.975165			334.02	1.13243	1.16919	1.37239	1.1668	1.19959	1.15862	1.18643	1.02573
	334.23	1.32459	1.16387	1.15439	1.07702	1.16943	1.1838	1.02104	0.977294			334.21	1.13136	1.17262	1.37103	1.16333	1.20422	1.16025	1.18987	1.02412
	334.41	1.32489	1.16402	1.15241	1.07228	1.16497	1.18136	1.02613	0.979537			334.41	1.13609	1.17289	1.36618	1.16524	1.20187	1.1599	1.19407	1.0295
	334.62	1.32731	1.16193	1.15813	1.07962	1.17198	1.18202	1.02682	0.977095			334.62	1.13064	1.17301	1.36637	1.16852	1.20348	1.15635	1.19149	1.02886
	334.8	1.32484	1.16525	1.15422	1.07543	1.165	1.18262	1.02663	0.978952			334.8	1.13486	1.1778	1.36182	1.16454	1.20305	1.16292	1.1946	1.02868
	335.02	1.32624	1.16323	1.15511	1.07571	1.16882	1.18565	1.02724	0.980688			335.02	1.13785	1.17229	1.37725	1.17051	1.2029	1.15871	1.19401	1.02759
	335.22	1.32568	1.16388	1.1526	1.08225	1.16823	1.18172	1.02858	0.981171			335.22	1.13899	1.17394	1.36394	1.17306	1.20067	1.16614	1.19555	1.02655
	335.41	1.32663	1.16613	1.15695	1.08146	1.1746	1.18569	1.02822	0.979218			335.41	1.14125	1.17032	1.37589	1.1733	1.20644	1.16311	1.19509	1.034
	335.61	1.3298	1.16623	1.1615	1.07869	1.16847	1.18471	1.03055	0.982328			335.61	1.13919	1.17687	1.36642	1.16874	1.20325	1.1635	1.19476	1.0299
	335.82	1.32438	1.1684	1.15312	1.08259	1.1679	1.18537	1.02845	0.980086			335.82	1.14262	1.18075	1.38626	1.17639	1.20791	1.16277	1.19585	1.03588
	336.02	1.32876	1.17169	1.16635	1.08241	1.17076	1.18839	1.02917	0.979784			336.02	1.13948	1.17955	1.37902	1.16865	1.20616	1.16505	1.19456	1.0328
	336.22	1.33296	1.16698	1.1609	1.08402	1.17106	1.18857	1.03351	0.981906			336.22	1.14287	1.17779	1.38355	1.16965	1.21037	1.16426	1.19674	1.02913
	336.41	1.32981	1.16914	1.1623	1.0876	1.17312	1.18772	1.02943	0.979886			336.42	1.14194	1.17811	1.37223	1.17285	1.20635	1.16579	1.19679	1.03216
	336.61	1.33112	1.17082	1.16265	1.08139	1.17592	1.1916	1.03223	0.980959			336.6	1.14008	1.18161	1.38516	1.17836	1.21152	1.16614	1.19738	1.03515
	336.81	1.33421	1.16901	1.16526	1.08157	1.1739	1.1903	1.03449	0.980941			336.81	1.14032	1.18119	1.36743	1.17486	1.20558	1.16805	1.20114	1.0318
	337.02	1.33502	1.1688	1.1681	1.08264	1.17627	1.19181	1.03274	0.984599			337.02	1.14436	1.17902	1.37454	1.17466	1.20614	1.16774	1.19908	1.03602
	337.2	1.3304	1.17008	1.15982	1.0823	1.17363	1.19339	1.03608	0.986857			337.22	1.1457	1.17564	1.39589	1.17836	1.21207	1.16299	1.20025	1.03836
	337.42	1.33459	1.17362	1.1598	1.0873	1.17555	1.19018	1.03208	0.984772			337.42	1.14467	1.18416	1.38299	1.17798	1.21242	1.16786	1.20406	1.0341
	337.61	1.33551	1.17077	1.16107	1.0887	1.17532	1.19131	1.03991	0.984678			337.61	1.14369	1.18288	1.38338	1.17384	1.2112	1.16948	1.20043	1.03255
	337.8	1.33376	1.17995	1.16606	1.08459	1.17636	1.19565	1.03616	0.984898			337.81	1.14649	1.18467	1.3852	1.1768	1.2104	1.17112	1.20328	1.0388
	338.02	1.33672	1.1774	1.16572	1.0876	1.17902	1.19597	1.03572	0.983984			338.02	1.15177	1.18791	1.38021	1.17926	1.21392	1.17007	1.20558	1.03608
	338.22	1.33962	1.16973	1.16313	1.0889	1.17977	1.19424	1.03684	0.98466			338.2	1.14663	1.18144	1.37519	1.17666	1.21422	1.17014	1.20849	1.04123
	338.42	1.34117	1.17587	1.16943	1.08823	1.18004	1.19624	1.03828	0.985958			338.41	1.14636	1.1861	1.37801	1.1823	1.21213	1.1723	1.20479	1.03527
	338.61	1.33943	1.1783	1.1673	1.09305	1.18137	1.19826	1.03697	0.989379			338.61	1.14645	1.19103	1.38645	1.17908	1.22002	1.17338	1.2062	1.03742
	338.81	1.33689	1.1768	1.17025	1.08849	1.1809	1.19617	1.03892	0.990656			338.81	1.14968	1.1883	1.37234	1.17792	1.22066	1.17539	1.20443	1.03964
	339.01	1.34288	1.18175	1.17023	1.08807	1.18344	1.19892	1.0386	0.988259			339	1.14932	1.18663	1.38255	1.18194	1.22094	1.17717	1.20758	1.0395
	339.22	1.34418	1.17973	1.17462	1.08824	1.17903	1.19774	1.03899	0.990851			339.22	1.15176	1.18313	1.39608	1.18048	1.22073	1.17568	1.20731	1.03926
	339.42	1.34294	1.18189	1.17279	1.09347	1.18304	1.20226	1.04135	0.989905			339.42	1.15343	1.19114	1.38415	1.18389	1.21938	1.17519	1.20986	1.04132
	339.62	1.34097	1.17821	1.17512	1.09126	1.17888	1.20144	1.04305	0.993522			339.61	1.15354	1.19771	1.38481	1.18487	1.21866	1.177	1.20801	1.04401
	339.81	1.34196	1.18043	1.17345	1.09509	1.18327	1.20161	1.04145	0.993786			339.83	1.15086	1.18861	1.38931	1.18422	1.22051	1.1774	1.20812	1.04118
	340.01	1.34687	1.17852	1.17362	1.09334	1.18552	1.20213	1.04929	0.992634			340.01	1.15056	1.19168	1.38833	1.18096	1.2173	1.17954	1.21241	1.03855
	340.22	1.34444	1.1803	1.17586	1.09425	1.18673	1.20768	1.04116	0.995226			340.22	1.15386	1.18624	1.40011	1.18855	1.2255	1.17872	1.21296	1.03911
	340.42	1.34801	1.18288	1.17647	1.09756	1.18829	1.20164	1.04315	0.992625			340.42	1.15441	1.19217	1.38932	1.19158	1.22178	1.17649	1.20888	1.04705
	340.62	1.34548	1.1858	1.18064	1.09508	1.18713	1.20082	1.04523	0.9996			340.62	1.1527	1.1901	1.38123	1.18459	1.22299	1.18373	1.21164	1.04488
	340.81	1.34587	1.18681	1.17642	1.09064	1.18928	1.20427	1.04377	0.996472			340.82	1.15795	1.19421	1.37877	1.18973	1.22241	1.17976	1.2121	1.04339
	341.01	1.34522	1.18423	1.17199	1.09517	1.18934	1.20691	1.04707	0.990202			341.01	1.15367	1.19715	1.40711	1.1885	1.22537	1.17815	1.21195	1.04802
	341.21	1.34845	1.18529	1.17627	1.0958	1.1899	1.20603	1.05288	0.990609			341.21	1.15662	1.19883	1.40085	1.19027	1.2236	1.17502	1.21486	1.04621
	341.42	1.34752	1.18634	1.17902	1.09867	1.19165	1.20603	1.04196	0.998882			341.4	1.15673	1.19675	1.39613	1.19092	1.22534	1.18411	1.21356	1.04431
	341.62	1.35396	1.18874	1.18062	1.09471	1.19341	1.20719	1.05017	0.999811			341.62	1.15604	1.19804	1.39278	1.19467	1.22729	1.18447	1.22216	1.04509
	341.82	1.35045	1.18877	1.18133	1.10202	1.19099	1.20728	1.0491	0.996425			341.82	1.1622	1.1991	1.39596	1.19081	1.22909	1.18223	1.22008	1.04476
	342.01	1.35184	1.18781	1.17932	1.10325	1.19129	1.21127	1.05129	0.999866			342.01	1.15165	1.19863	1.41007	1.19421	1.22556	1.18456	1.22052	1.04964
	342.21	1.35308	1.18641	1.1775	1.10157	1.19397	1.20418	1.04934	1.00138			342.21	1.16249	1.19566	1.39928	1.18788	1.22756	1.18478	1.21777	1.04379
	342.42	1.34756	1.19249	1.17915	1.09919	1.1922	1.2114	1.04595	0.99638			342.41	1.16465	1.2034	1.40004	1.19421	1.22961	1.18739	1.21917	1.04838
	342.6	1.35261	1.18779	1.18036	1.10524	1.19583	1.21078	1.04706	1.00015			342.62	1.16092	1.20273	1.39832	1.19354	1.23198	1.18009	1.21689	1.04527
	342.82	1.35363	1.19186	1.18314	1.10434	1.19498	1.21662	1.05253	1.00087			342.82	1.16951	1.19689	1.40341	1.19646	1.23019	1.18333	1.21767	1.05202
	343.02	1.35619	1.19115	1.18487	1.09874	1.20154	1.21081	1.05406	1.00126			343.02	1.16542	1.19933	1.40706	1.19508	1.22773	1.18729	1.21939	1.05058
	343.21	1.35259	1.19289	1.18724	1.10542	1.19897	1.21689	1.05377	0.999626			343.21	1.16177	1.20185	1.4088	1.19289	1.23398	1.18604	1.22183	1.05571
	343.41	1.35765	1.1945	1.18755	1.10527	1.19611	1.21818	1.05126	1.00252			343.41	1.16485	1.20464	1.41501	1.19611	1.2305	1.18444	1.21881	1.05635
	343.6	1.35728	1.19476	1.18554	1.10337	1.19335	1.2139	1.05461	1.00307			343.62	1.16244	1.20451	1.39917	1.19844	1.23103	1.18933	1.2189	1.05433
	343.82	1.36078	1.1929	1.18852	1.10446	1.20013	1.21051	1.05423	1.00212			343.82	1.16517	1.20612	1.40443	1.19892	1.23375	1.19221	1.2252	1.05318
	344.01	1.35852	1.1923	1.1888	1.11324	1.19499	1.21319	1.05227	1.00405			344.02	1.16526	1.20606	1.40766	1.20065	1.23738	1.18829	1.22081	1.05425
	344.22	1.35986	1.1981	1.18733	1.1109	1.20415	1.21303	1.05362	1.00011			344.22	1.1658	1.20549	1.40168	1.20331	1.23334	1.19266	1.22657	1.05513
	344.41	1.35934	1.19463	1.19099	1.10917	1.20002	1.21629	1.0596	1.00394			344.41	1.17075	1.20644	1.40447	1.20365	1.23815	1.18996	1.22251	1.05566
	344.61	1.35902	1.19673	1.19031	1.10712	1.2018	1.21509	1.05658	1.00117			344.6	1.16549	1.20387	1.40974	1.20274	1.23052	1.18988	1.22414	1.05118
	344.82	1.36428	1.19408	1.1933	1.10629	1.2004	1.21817	1.05864	1.00892			344.82	1.16615	1.20966	1.41187	1.1996	1.23815	1.19288	1.22428	1.05531
	345.02	1.36706	1.19937	1.18934	1.10907	1.19921	1.21555	1.0524	1.00432			345.02	1.17189	1.2083	1.41351	1.20557	1.23954	1.19487	1.22511	1.05651
	345.22	1.36168	1.20155	1.1913	1.10941	1.2048	1.21869	1.05553	1.00948			345.21	1.16946	1.21109	1.41227	1.20284	1.24147	1.1952	1.22702	1.05695
	345.41	1.36689	1.1993	1.18854	1.11287	1.19787	1.2195	1.05852	1.00371			345.41	1.16905	1.20839	1.41077	1.20245	1.23838	1.193	1.23341	1.05916
	345.61	1.36354	1.20356	1.19111	1.11381	1.20404	1.21874	1.06233	1.00778			345.61	1.17418	1.20924	1.40448	1.20637	1.23867	1.19234	1.22935	1.05993
	345.82	1.36728	1.201	1.19399	1.11183	1.20364	1.22158	1.06218	1.01167			345.82	1.17105	1.20916	1.41587	1.20754	1.24129	1.1992	1.22925	1.06245
	346.02	1.36332	1.20411	1.19375	1.11044	1.20499	1.2261	1.05928	1.011			346.02	1.17134	1.21419	1.39664	1.21076	1.23977	1.2042	1.23159	1.05988
	346.22	1.36241	1.20367	1.19522	1.11723	1.20793	1.22354	1.06039	1.00848			346.22	1.17477	1.21228	1.41464	1.2118	1.2403	1.19929	1.23514	1.05842
	346.41	1.36409	1.20182	1.19286	1.11324	1.20659	1.22112	1.06606	1.01343			346.42	1.17402	1.20986	1.41476	1.20791	1.23749	1.20129	1.23434	1.06126
	346.61	1.37135	1.19911	1.19818	1.11039	1.20444	1.22745	1.06351	1.01781			346.61	1.17257	1.21131	1.42162	1.20544	1.24317	1.20073	1.23468	1.05771
	346.81	1.3713	1.20254	1.1946	1.11412	1.21002	1.22488	1.06352	1.01182			346.81	1.17637	1.21259	1.41714	1.20423	1.24426	1.20086	1.2344	1.05785
	347.02	1.3676	1.20718	1.19672	1.11451	1.21032	1.22411	1.06528	1.01554			347.02	1.17555	1.21555	1.41618	1.21144	1.24515	1.19894	1.2368	1.06232
	347.22	1.37013	1.20525	1.19746	1.11541	1.20671	1.2277	1.06565	1.01286			347.22	1.17854	1.21378	1.42034	1.21157	1.24476	1.20291	1.23287	1.06708
	347.41	1.36997	1.20251	1.19914	1.12178	1.20823	1.22343	1.06609	1.01255			347.42	1.17753	1.21391	1.4177	1.21644	1.24213	1.20193	1.23611	1.06426
	347.61	1.37004	1.20615	1.19639	1.12056	1.21092	1.22365	1.07019	1.01947			347.61	1.17861	1.21615	1.41975	1.20825	1.24877	1.20006	1.23328	1.06814
	347.81	1.37192	1.20773	1.2024	1.11978	1.21087	1.22979	1.06673	1.01501			347.81	1.17877	1.21994	1.42865	1.21324	1.24706	1.20599	1.23987	1.06357
	348.02	1.3738	1.20869	1.19944	1.11743	1.2125	1.22579	1.06682	1.01538			348.02	1.1809	1.21741	1.41613	1.21608	1.24905	1.20598	1.23648	1.07167
	348.22	1.36774	1.20809	1.20206	1.12154	1.21239	1.22899	1.06486	1.02007			348.22	1.17801	1.22282	1.42469	1.21359	1.24705	1.20536	1.2429	1.0652
	348.42	1.37765	1.2074	1.20724	1.1217	1.21424	1.2263	1.06609	1.01513			348.41	1.18098	1.22203	1.42713	1.21662	1.24657	1.20684	1.23587	1.06939
	348.62	1.3749	1.20775	1.20552	1.12105	1.21147	1.2315	1.07083	1.01608			348.62	1.18217	1.21728	1.41709	1.2171	1.24939	1.20765	1.24388	1.06916
	348.81	1.37646	1.21176	1.20512	1.123	1.21243	1.23173	1.06998	1.02064			348.81	1.18135	1.22086	1.42067	1.21335	1.25288	1.20592	1.24174	1.06678
	349.01	1.37717	1.21192	1.20865	1.12543	1.21492	1.23182	1.06687	1.01801			349.01	1.18221	1.22268	1.44192	1.21511	1.24922	1.20903	1.24122	1.06893
	349.22	1.37167	1.20971	1.2004	1.12255	1.20786	1.22883	1.07241	1.01834			349.22	1.18057	1.22073	1.42331	1.21652	1.2521	1.20979	1.24064	1.07359
	349.42	1.37668	1.20989	1.20452	1.12581	1.21836	1.23514	1.06881	1.02242			349.42	1.1854	1.22364	1.4243	1.21982	1.25425	1.20679	1.24539	1.06781
	349.62	1.37878	1.2095	1.20276	1.12051	1.2139	1.23499	1.06983	1.015			349.61	1.18191	1.22497	1.41984	1.21921	1.25273	1.20951	1.2402	1.06885
	349.81	1.38028	1.21449	1.20708	1.12614	1.21813	1.23583	1.0725	1.0266			349.81	1.18678	1.22243	1.43353	1.22264	1.2494	1.20721	1.2453	1.07002
	350.01	1.37887	1.21529	1.20554	1.12615	1.2176	1.23552	1.07559	1.02273			350.01	1.18458	1.21971	1.42121	1.21991	1.25642	1.21424	1.23689	1.07439
	350.22	1.3795	1.21188	1.20452	1.12865	1.22036	1.23917	1.07742	1.01769			350.2	1.18245	1.22679	1.4372	1.22061	1.25591	1.2114	1.24565	1.0703
	350.42	1.383	1.21555	1.20595	1.12592	1.21626	1.23483	1.07144	1.02025			350.42	1.18261	1.22545	1.42698	1.22018	1.25591	1.20922	1.24347	1.07133
	350.62	1.38287	1.21557	1.20745	1.12796	1.21672	1.23835	1.08059	1.01773			350.62	1.19159	1.22451	1.4384	1.22198	1.25438	1.21197	1.24359	1.07376
	350.82	1.38062	1.21992	1.2101	1.12598	1.21979	1.24018	1.07502	1.0233			350.81	1.186	1.22978	1.43016	1.22258	1.25998	1.21	1.24942	1.07483
	351.01	1.38203	1.21872	1.2099	1.13144	1.21899	1.24002	1.07794	1.0264			351.01	1.18913	1.22277	1.4319	1.2211	1.25784	1.21426	1.24653	1.07341
	351.21	1.38457	1.22084	1.20934	1.12872	1.22189	1.23884	1.07516	1.02548			351.21	1.19057	1.225	1.43932	1.22192	1.25923	1.21479	1.24845	1.07368
	351.4	1.38479	1.21849	1.20837	1.12598	1.21887	1.2395	1.07726	1.02455			351.42	1.19098	1.22654	1.44248	1.22664	1.25771	1.21364	1.24959	1.07847
	351.62	1.38742	1.21878	1.21398	1.12991	1.22423	1.24366	1.07727	1.02484			351.62	1.18535	1.22818	1.4439	1.21983	1.25781	1.21415	1.24689	1.07204
	351.82	1.3838	1.21838	1.20862	1.1317	1.22455	1.24348	1.0791	1.02387			351.82	1.19136	1.23116	1.43062	1.22423	1.26046	1.21273	1.25075	1.0797
	352.01	1.38895	1.21986	1.21442	1.13333	1.22439	1.24144	1.0778	1.02658			352.01	1.19217	1.23316	1.43521	1.22422	1.26373	1.21665	1.2515	1.0744
	352.21	1.38542	1.22053	1.21297	1.13059	1.22514	1.24557	1.08115	1.02556			352.21	1.191	1.22837	1.44683	1.223	1.26725	1.22194	1.2529	1.07714
	352.41	1.38922	1.22256	1.21394	1.13255	1.22832	1.24109	1.07426	1.02472			352.41	1.19409	1.23244	1.45261	1.22668	1.26428	1.21839	1.25288	1.07963
	352.62	1.38755	1.22491	1.21894	1.13242	1.22944	1.24519	1.08098	1.02755			352.6	1.19128	1.23287	1.44391	1.22426	1.26169	1.22035	1.25069	1.08166
	352.82	1.39001	1.2253	1.21726	1.13583	1.22393	1.24367	1.07975	1.031			352.82	1.19647	1.23814	1.43686	1.23286	1.25733	1.21848	1.24725	1.08095
	353.02	1.3882	1.22377	1.21513	1.13493	1.22408	1.24457	1.08005	1.02688			353.02	1.19209	1.23473	1.45803	1.23508	1.2628	1.21851	1.25307	1.08142
	353.21	1.3873	1.22585	1.21618	1.13661	1.22599	1.24757	1.0839	1.02997			353.21	1.19696	1.23221	1.43994	1.23564	1.26269	1.22338	1.2529	1.08419
	353.41	1.39353	1.22236	1.21646	1.13853	1.22917	1.25084	1.08579	1.03096			353.41	1.19455	1.23141	1.44126	1.22861	1.26754	1.21638	1.25985	1.08272
	353.62	1.39273	1.22796	1.22007	1.1374	1.23027	1.24853	1.08306	1.02529			353.62	1.19701	1.23816	1.44753	1.23376	1.26903	1.22107	1.25507	1.07931
	353.82	1.39578	1.22768	1.22552	1.13473	1.23175	1.24899	1.08451	1.03195			353.8	1.19676	1.23542	1.44515	1.23394	1.26774	1.22455	1.25447	1.08029
	354.01	1.39268	1.22671	1.21626	1.13654	1.22946	1.2483	1.088	1.03173			354.02	1.19667	1.23508	1.44645	1.22745	1.27318	1.22181	1.25763	1.08246
	354.21	1.39733	1.22658	1.22086	1.13605	1.23145	1.2516	1.08515	1.03477			354.22	1.19698	1.24053	1.44978	1.23681	1.26898	1.22102	1.25948	1.08382
	354.41	1.39656	1.22755	1.22278	1.13824	1.22664	1.25359	1.09008	1.03251			354.41	1.19929	1.23895	1.45045	1.23438	1.2686	1.22809	1.25934	1.08483
	354.61	1.39476	1.23047	1.22478	1.14206	1.2348	1.25395	1.08649	1.03185			354.61	1.20037	1.23609	1.4509	1.23354	1.27424	1.2252	1.26082	1.08775
	354.82	1.39457	1.23462	1.22348	1.14265	1.23477	1.25085	1.08708	1.03294			354.82	1.20133	1.23576	1.44708	1.23942	1.2692	1.22498	1.25838	1.08855
	355	1.39553	1.22713	1.22677	1.144	1.23544	1.24939	1.08657	1.03571			355.02	1.20005	1.23703	1.4563	1.23405	1.26877	1.22438	1.26566	1.08772
	355.22	1.39841	1.2293	1.22259	1.14455	1.23625	1.25537	1.08883	1.03467			355.22	1.20704	1.24178	1.44996	1.23444	1.27017	1.22593	1.2623	1.0908
	355.41	1.40016	1.23288	1.22225	1.14542	1.23683	1.25468	1.08717	1.03559			355.41	1.20371	1.24224	1.43948	1.23787	1.26964	1.22878	1.26478	1.08665
	355.61	1.39928	1.23479	1.22606	1.14459	1.23984	1.25159	1.08987	1.04128			355.61	1.19733	1.2417	1.45106	1.23465	1.27526	1.23118	1.26462	1.08936
	355.82	1.39456	1.23406	1.22842	1.14472	1.23351	1.24926	1.08685	1.04199			355.82	1.20344	1.24439	1.45621	1.24024	1.27544	1.22911	1.26387	1.09034
	356.02	1.39724	1.23378	1.22375	1.1447	1.23507	1.25609	1.0853	1.04103			356.02	1.20168	1.24497	1.45141	1.23824	1.27412	1.23094	1.26645	1.08971
	356.22	1.40185	1.23357	1.22398	1.14455	1.24302	1.25652	1.08971	1.03873			356.22	1.201	1.24475	1.4474	1.24301	1.27934	1.23164	1.26859	1.09115
	356.41	1.40239	1.23714	1.22463	1.14347	1.23664	1.25394	1.09565	1.03613			356.41	1.20618	1.24335	1.46297	1.24042	1.28019	1.23392	1.26469	1.0891
	356.61	1.4017	1.23534	1.22443	1.1457	1.24412	1.25974	1.09187	1.04152			356.61	1.20494	1.25242	1.4524	1.2417	1.27093	1.23365	1.2697	1.09154
	356.81	1.40575	1.23842	1.23341	1.15359	1.24045	1.25786	1.09054	1.03937			356.81	1.20453	1.24496	1.45825	1.24207	1.28059	1.23153	1.26572	1.09255
	357.02	1.40105	1.23669	1.23338	1.14819	1.24393	1.26148	1.0931	1.03415			357.02	1.20848	1.24437	1.46534	1.24387	1.27841	1.23101	1.26992	1.09548
	357.22	1.40551	1.23745	1.23063	1.15223	1.24523	1.26048	1.09358	1.04058			357.22	1.20789	1.25016	1.45925	1.2448	1.2784	1.23124	1.26772	1.09264
	357.41	1.40923	1.23943	1.23309	1.14834	1.24211	1.26006	1.09471	1.03886			357.42	1.21203	1.24651	1.44656	1.24534	1.27938	1.23191	1.27358	1.09143
	357.63	1.40825	1.24044	1.23376	1.1476	1.24175	1.2596	1.09465	1.04315			357.61	1.20795	1.24797	1.45668	1.24245	1.2773	1.23547	1.2676	1.09451
	357.81	1.4083	1.24053	1.23603	1.1465	1.24379	1.26053	1.09685	1.04434			357.81	1.21207	1.25049	1.45291	1.25118	1.27976	1.23707	1.27414	1.0929
	358.02	1.40766	1.24082	1.23049	1.1513	1.24269	1.26455	1.09734	1.03978			358.01	1.21423	1.24774	1.45428	1.244	1.27897	1.23826	1.27281	1.09485
	358.2	1.40695	1.24422	1.2318	1.15847	1.2421	1.26552	1.09973	1.0456			358.2	1.20956	1.24627	1.45367	1.24696	1.28527	1.2368	1.27021	1.09844
	358.41	1.40779	1.24166	1.23542	1.1563	1.24319	1.26234	1.09508	1.04444			358.42	1.21118	1.24852	1.46174	1.25291	1.28686	1.23898	1.27017	1.09524
	358.62	1.41177	1.24219	1.23393	1.15655	1.24137	1.26558	1.09763	1.0397			358.62	1.21475	1.25443	1.46813	1.24949	1.28064	1.23777	1.27543	1.09652
	358.81	1.41166	1.24059	1.23694	1.1499	1.24976	1.26405	1.0999	1.04611			358.81	1.21012	1.25264	1.46622	1.24652	1.28398	1.23501	1.27738	1.10297
	359.01	1.41203	1.24579	1.23769	1.15085	1.24664	1.25948	1.09814	1.04591			359.01	1.21463	1.25608	1.46854	1.24496	1.28281	1.23777	1.27727	1.09831
	359.22	1.41387	1.24179	1.23448	1.15226	1.24921	1.26517	1.0981	1.04394			359.22	1.21536	1.25204	1.47009	1.24835	1.28778	1.23893	1.27524	1.09763
	359.4	1.41345	1.24189	1.2344	1.1554	1.25038	1.26923	1.09989	1.04852			359.4	1.21387	1.25138	1.46891	1.2535	1.28369	1.24141	1.27411	1.0986
	359.62	1.41358	1.24579	1.23714	1.15622	1.24778	1.26965	1.10129	1.04865			359.62	1.21549	1.25979	1.46775	1.2519	1.28799	1.24397	1.27731	1.09977
	359.82	1.41608	1.24557	1.2369	1.15537	1.25388	1.2669	1.10101	1.04942			359.82	1.2192	1.25694	1.46263	1.25571	1.28886	1.24141	1.2784	1.10114
	360.01	1.41541	1.24687	1.23998	1.15231	1.25169	1.26892	1.10293	1.05356			360.01	1.21441	1.25803	1.4713	1.25351	1.2841	1.24211	1.27571	1.10341
	360.21	1.41329	1.24663	1.24364	1.15599	1.25455	1.27249	1.10567	1.04823			360.21	1.22211	1.25965	1.46015	1.25301	1.28634	1.24239	1.27631	1.10159
	360.42	1.41414	1.25375	1.24369	1.15863	1.25562	1.26916	1.10607	1.0494			360.42	1.2173	1.25603	1.47954	1.24946	1.2854	1.24083	1.28144	1.10369
	360.62	1.42006	1.24648	1.24349	1.15889	1.25493	1.26913	1.10468	1.05149			360.62	1.21619	1.25897	1.46619	1.25219	1.29571	1.2452	1.27945	1.10509
	360.82	1.4186	1.24945	1.24177	1.16071	1.25609	1.27224	1.10673	1.04954			360.81	1.21587	1.26222	1.47795	1.25842	1.29317	1.24321	1.27965	1.10401
	361.01	1.41851	1.24951	1.24603	1.15744	1.25396	1.26831	1.10563	1.052			361.01	1.21895	1.2634	1.4686	1.24939	1.29469	1.24894	1.2792	1.10512
	361.21	1.41678	1.25106	1.24481	1.15723	1.25572	1.27314	1.1039	1.05117			361.21	1.21765	1.25892	1.4687	1.25846	1.29525	1.24431	1.27869	1.10275
	361.42	1.41869	1.25143	1.2419	1.16845	1.26272	1.27382	1.10655	1.04978			361.42	1.22191	1.26052	1.47183	1.25623	1.29041	1.25142	1.28392	1.1024
	361.62	1.42395	1.25192	1.24476	1.16366	1.25704	1.27425	1.11027	1.05387			361.62	1.21877	1.26213	1.46891	1.25729	1.29893	1.25046	1.28415	1.10605
	361.82	1.42183	1.25546	1.2482	1.16033	1.25818	1.27485	1.1019	1.05169			361.82	1.22267	1.26381	1.48101	1.25724	1.2971	1.24683	1.28118	1.10606
	362.02	1.42194	1.25611	1.24526	1.16633	1.26032	1.27787	1.10487	1.05691			362.02	1.22392	1.26403	1.47296	1.25906	1.29258	1.2471	1.28428	1.10806
	362.21	1.42287	1.25041	1.24092	1.15793	1.2554	1.27898	1.10955	1.05682			362.21	1.21727	1.26462	1.47605	1.25753	1.29637	1.24802	1.28957	1.10876
	362.41	1.42187	1.25438	1.24747	1.16271	1.26016	1.27171	1.10636	1.05384			362.41	1.22465	1.26547	1.46651	1.25823	1.29747	1.24951	1.28712	1.1073
	362.62	1.42417	1.25737	1.24918	1.16258	1.257	1.27715	1.11087	1.05837			362.6	1.22028	1.26275	1.47912	1.26006	1.29802	1.25162	1.2862	1.11142
	362.82	1.4264	1.25609	1.24971	1.16324	1.26508	1.27916	1.1143	1.05666			362.82	1.22248	1.2654	1.47318	1.25843	1.30238	1.25107	1.28692	1.11287
	363.02	1.42681	1.25515	1.2488	1.17206	1.26199	1.27757	1.10944	1.05859			363.01	1.22541	1.27029	1.48136	1.2612	1.29841	1.25031	1.28971	1.1103
	363.21	1.42472	1.25728	1.24955	1.16735	1.26111	1.27991	1.11388	1.05601			363.21	1.22833	1.26658	1.47764	1.25967	1.30151	1.25069	1.28721	1.10807
	363.41	1.43034	1.25486	1.25038	1.16903	1.25814	1.2786	1.10969	1.05878			363.41	1.22621	1.27165	1.48093	1.26218	1.30131	1.25414	1.2923	1.10633
	363.62	1.42884	1.25953	1.24983	1.1681	1.26181	1.27838	1.11342	1.05818			363.62	1.22727	1.2698	1.47336	1.26269	1.29796	1.25742	1.2879	1.11517
	363.82	1.42934	1.26241	1.25068	1.16918	1.26659	1.27837	1.11238	1.0594			363.82	1.22832	1.2688	1.48033	1.26632	1.3006	1.25785	1.29222	1.10995
	364.01	1.42928	1.25837	1.24858	1.17012	1.26004	1.28062	1.10963	1.05828			364.02	1.23203	1.26968	1.49221	1.26166	1.29716	1.26038	1.28949	1.11321
	364.22	1.42676	1.25839	1.25245	1.17206	1.26138	1.28339	1.11722	1.05642			364.22	1.22944	1.26821	1.47948	1.26651	1.30205	1.25871	1.29232	1.11241
	364.4	1.42986	1.25952	1.25208	1.16613	1.26312	1.28168	1.11445	1.06396			364.41	1.23223	1.26869	1.50039	1.2647	1.29992	1.25769	1.28642	1.11357
	364.61	1.42446	1.26351	1.25671	1.1712	1.26798	1.28564	1.11523	1.05967			364.61	1.2321	1.26948	1.48097	1.26422	1.30535	1.25936	1.29038	1.11013
	364.82	1.43348	1.26142	1.25223	1.17292	1.26317	1.28184	1.11967	1.06407			364.82	1.23044	1.27399	1.49349	1.27073	1.303	1.26237	1.29177	1.11745
	365	1.43327	1.26336	1.25148	1.17357	1.26843	1.28684	1.11974	1.06296			365	1.23103	1.2704	1.48117	1.26289	1.30292	1.25836	1.29569	1.11698
	365.22	1.42934	1.26632	1.25633	1.17311	1.26392	1.28376	1.11568	1.05914			365.22	1.23297	1.27345	1.48073	1.27135	1.30725	1.25755	1.29321	1.116
	365.41	1.42983	1.26341	1.25633	1.17095	1.27378	1.288	1.11899	1.06456			365.41	1.23551	1.27113	1.48544	1.27208	1.30599	1.26274	1.29458	1.11672
	365.61	1.43567	1.26321	1.26028	1.17408	1.27286	1.29001	1.11815	1.06262			365.61	1.23791	1.27462	1.49071	1.2713	1.3042	1.25676	1.29512	1.11786
	365.81	1.43584	1.26611	1.25914	1.1771	1.26589	1.2856	1.12024	1.06656			365.81	1.23808	1.27538	1.48978	1.27184	1.30629	1.26457	1.30156	1.11921
	366.02	1.43647	1.26463	1.25937	1.1733	1.27077	1.28291	1.11782	1.07191			366.02	1.23387	1.2757	1.48047	1.26932	1.30934	1.26311	1.29802	1.11927
	366.22	1.43504	1.26723	1.25814	1.17973	1.26814	1.28992	1.11961	1.06491			366.2	1.23655	1.27564	1.48733	1.2692	1.30766	1.25882	1.30031	1.11934
	366.42	1.44085	1.26865	1.25845	1.17497	1.26988	1.28592	1.12317	1.06237			366.42	1.2362	1.27375	1.50247	1.27232	1.30945	1.26434	1.30054	1.11661
	366.61	1.4378	1.26898	1.26212	1.17392	1.27695	1.29059	1.12649	1.06296			366.61	1.23567	1.2785	1.48728	1.2741	1.30942	1.25929	1.29535	1.12117
	366.81	1.43882	1.27208	1.25812	1.18152	1.26968	1.28841	1.11899	1.06478			366.8	1.24015	1.27706	1.4898	1.26636	1.30751	1.26252	1.30194	1.12337
	367.02	1.43818	1.27108	1.25737	1.17915	1.26988	1.29183	1.12293	1.07502			367	1.24442	1.28001	1.48083	1.27548	1.30941	1.26359	1.30284	1.12048
	367.22	1.44141	1.27294	1.26369	1.17832	1.28142	1.29551	1.12255	1.06682			367.22	1.23649	1.28115	1.4863	1.2774	1.31161	1.26807	1.30326	1.12113
	367.42	1.43929	1.27296	1.2624	1.17928	1.27297	1.29589	1.12501	1.07138			367.41	1.24053	1.27934	1.49366	1.27742	1.31164	1.26602	1.30265	1.12114
	367.62	1.43972	1.2752	1.26479	1.17912	1.27796	1.29364	1.12607	1.0646			367.62	1.24095	1.28584	1.49971	1.27474	1.3146	1.26789	1.30225	1.12779
	367.81	1.44175	1.27331	1.26351	1.17509	1.2722	1.29273	1.12337	1.07154			367.81	1.24144	1.27852	1.50215	1.27765	1.31672	1.26781	1.30366	1.12819
	368.01	1.43986	1.27339	1.26572	1.17826	1.27386	1.29436	1.12717	1.07035			368	1.24343	1.28565	1.49188	1.27755	1.31191	1.26745	1.30749	1.12206
	368.22	1.44622	1.27467	1.26533	1.18287	1.27559	1.293	1.12226	1.07518			368.22	1.24586	1.28285	1.48901	1.27535	1.31643	1.27033	1.29888	1.12427
	368.42	1.44011	1.2788	1.26944	1.17935	1.27263	1.29571	1.1271	1.07205			368.42	1.24479	1.28521	1.49768	1.2786	1.31809	1.26965	1.306	1.12717
	368.62	1.44384	1.27472	1.26295	1.18119	1.27682	1.29319	1.12934	1.06986			368.61	1.24403	1.28254	1.49261	1.27848	1.31881	1.27256	1.30212	1.12811
	368.81	1.44363	1.27431	1.26278	1.18654	1.28156	1.29929	1.12529	1.07346			368.83	1.24382	1.28575	1.50076	1.28516	1.31483	1.27281	1.30612	1.12996
	369.01	1.44863	1.27828	1.26564	1.18392	1.27629	1.29563	1.12844	1.06977			369.01	1.24457	1.28628	1.50199	1.28215	1.31829	1.27591	1.30606	1.12687
	369.22	1.44611	1.27762	1.26349	1.18683	1.28167	1.29868	1.12792	1.07201			369.2	1.24334	1.28564	1.49713	1.28192	1.31737	1.2762	1.30574	1.12631
	369.42	1.45103	1.27051	1.26982	1.18985	1.2828	1.2985	1.12773	1.07374			369.42	1.24169	1.29021	1.5032	1.27858	1.32088	1.27827	1.30855	1.13157
	369.62	1.44593	1.27588	1.26841	1.18731	1.28262	1.29919	1.13022	1.0739			369.62	1.24084	1.28533	1.50042	1.2816	1.32409	1.27322	1.30859	1.12682
	369.82	1.45176	1.27855	1.26847	1.18457	1.28583	1.30368	1.1229	1.07757			369.82	1.24737	1.28789	1.50657	1.28608	1.32117	1.27364	1.31055	1.1311
	370.01	1.44955	1.27798	1.26719	1.18397	1.28179	1.30032	1.13233	1.07385			370.01	1.24559	1.28456	1.50436	1.28635	1.32282	1.2747	1.30877	1.12778
	370.21	1.4529	1.28187	1.27105	1.19131	1.28667	1.30155	1.13069	1.07569			370.21	1.25131	1.28886	1.50007	1.28932	1.32405	1.27454	1.31313	1.12974
	370.42	1.45461	1.27971	1.27173	1.18762	1.28689	1.30081	1.13152	1.07754			370.42	1.24733	1.29456	1.5064	1.28434	1.32404	1.27632	1.31339	1.13137
	370.62	1.4505	1.28269	1.27212	1.18823	1.28232	1.30238	1.13108	1.07685			370.62	1.24813	1.29267	1.50543	1.28665	1.32224	1.27619	1.31365	1.13087
	370.82	1.45465	1.28249	1.26891	1.18822	1.28359	1.30306	1.13543	1.0805			370.82	1.24798	1.28966	1.51032	1.29051	1.32437	1.27957	1.30954	1.13325
	371.01	1.45241	1.28287	1.27114	1.19253	1.27879	1.30749	1.13201	1.08039			371.01	1.25557	1.29567	1.50626	1.28542	1.32563	1.27785	1.31292	1.13113
	371.2	1.45252	1.28234	1.2724	1.19086	1.28497	1.30373	1.1334	1.08059			371.2	1.2502	1.29522	1.50855	1.28761	1.32557	1.27861	1.31313	1.13437
	371.42	1.45649	1.28469	1.28006	1.1904	1.28558	1.3049	1.13095	1.08131			371.42	1.25368	1.29456	1.50147	1.28582	1.32742	1.27642	1.31574	1.1287
	371.62	1.45757	1.28771	1.2747	1.19085	1.28354	1.30875	1.13676	1.08311			371.62	1.25474	1.29425	1.51168	1.29529	1.32672	1.27952	1.3175	1.13699
	371.81	1.45336	1.2857	1.27785	1.19227	1.28568	1.30499	1.13385	1.0787			371.81	1.25583	1.29788	1.51696	1.28979	1.3239	1.28021	1.31369	1.13651
	372.02	1.45489	1.28453	1.27878	1.19345	1.29685	1.30747	1.14001	1.08424			372.02	1.25533	1.29382	1.52121	1.29059	1.32954	1.28105	1.31867	1.13628
	372.21	1.45718	1.28791	1.28149	1.19038	1.29252	1.30827	1.13934	1.08377			372.21	1.25551	1.3011	1.52337	1.28918	1.32681	1.27677	1.32257	1.13484
	372.4	1.45739	1.29282	1.27533	1.19357	1.28797	1.31035	1.13927	1.08372			372.4	1.25186	1.30025	1.50912	1.29304	1.32897	1.2808	1.31812	1.13873
	372.62	1.45887	1.29141	1.27529	1.19831	1.2904	1.31241	1.13849	1.08291			372.62	1.2549	1.29708	1.51408	1.29462	1.332	1.28556	1.31648	1.14014
	372.82	1.45659	1.29009	1.28024	1.19549	1.28783	1.31157	1.13969	1.08574			372.82	1.25634	1.29967	1.51768	1.29267	1.33205	1.28411	1.32044	1.13794
	373.02	1.45727	1.2899	1.28277	1.20092	1.2914	1.30851	1.13927	1.08569			373.01	1.25941	1.29776	1.51357	1.29438	1.32995	1.2871	1.32119	1.13754
	373.21	1.46231	1.29061	1.27717	1.19764	1.28853	1.31146	1.14238	1.08628			373.22	1.2518	1.30046	1.51762	1.29236	1.33182	1.28788	1.32367	1.13725
	373.41	1.46291	1.29121	1.27927	1.19814	1.295	1.31238	1.14014	1.08644			373.41	1.26198	1.29649	1.51084	1.29495	1.33226	1.28445	1.31784	1.14367
	373.61	1.46076	1.2897	1.28389	1.19419	1.2941	1.3117	1.14246	1.08659			373.6	1.26054	1.30252	1.52185	1.29672	1.33313	1.28522	1.3226	1.13867
	373.82	1.46202	1.29223	1.28414	1.1938	1.2926	1.31094	1.14284	1.08589			373.82	1.26108	1.29744	1.51377	1.29604	1.33551	1.28706	1.32581	1.14002
	374.02	1.46064	1.29157	1.28386	1.20234	1.29689	1.31444	1.13968	1.08778			374.02	1.26474	1.30223	1.5146	1.30082	1.33485	1.28553	1.32218	1.14408
	374.22	1.46196	1.28791	1.28694	1.2008	1.29701	1.31502	1.14041	1.08555			374.21	1.26045	1.30226	1.52555	1.29933	1.33813	1.28756	1.32233	1.14437
	374.41	1.46694	1.29524	1.28835	1.19973	1.29333	1.32011	1.14143	1.09068			374.41	1.26475	1.30199	1.51601	1.29924	1.33668	1.28928	1.32585	1.14267
	374.61	1.46467	1.29374	1.28354	1.19759	1.29833	1.31305	1.14493	1.08846			374.61	1.26156	1.30212	1.52027	1.29877	1.33569	1.28752	1.32482	1.14195
	374.82	1.46749	1.29037	1.2856	1.20382	1.29822	1.31637	1.14439	1.09379			374.8	1.26065	1.30409	1.51654	1.30083	1.33714	1.29371	1.32578	1.14738
	375.02	1.46776	1.29287	1.28383	1.2035	1.29713	1.3194	1.14151	1.08994			375.02	1.26045	1.30609	1.51309	1.30182	1.34276	1.28985	1.32466	1.14649
	375.22	1.46611	1.29611	1.28364	1.20735	1.2996	1.31962	1.14664	1.0903			375.22	1.26797	1.30557	1.52193	1.29916	1.3396	1.29424	1.32401	1.14624
	375.42	1.4692	1.3008	1.28669	1.20575	1.30222	1.32022	1.1466	1.0925			375.41	1.26519	1.30502	1.51357	1.30169	1.34036	1.29365	1.32267	1.14967
	375.6	1.47138	1.29832	1.28875	1.20733	1.30393	1.31859	1.14804	1.09603			375.6	1.26137	1.3033	1.52547	1.29613	1.34043	1.29465	1.32873	1.14703
	375.81	1.46703	1.2946	1.28913	1.20849	1.30102	1.32058	1.14785	1.09245			375.81	1.26672	1.30635	1.5157	1.30095	1.33928	1.29597	1.33186	1.14971
	376.02	1.46795	1.29747	1.2883	1.20418	1.30779	1.31837	1.14955	1.09349			376	1.27099	1.30877	1.51801	1.30667	1.34359	1.29582	1.32872	1.14634
	376.22	1.46885	1.30084	1.28763	1.20547	1.30389	1.32076	1.15244	1.09385			376.22	1.26485	1.30953	1.52019	1.30418	1.34234	1.29315	1.32803	1.14918
	376.42	1.46947	1.29831	1.29097	1.21166	1.30401	1.32363	1.15325	1.09593			376.42	1.26517	1.30818	1.52736	1.30597	1.34447	1.29735	1.33124	1.15345
	376.61	1.4669	1.3025	1.2912	1.20887	1.3053	1.32363	1.15029	1.09394			376.61	1.26783	1.30821	1.52884	1.30551	1.34661	1.29717	1.33216	1.15435
	376.81	1.46935	1.30518	1.28923	1.20786	1.30295	1.32263	1.15344	1.09656			376.81	1.27129	1.31391	1.52877	1.30992	1.34513	1.29808	1.33224	1.15138
	377.02	1.47087	1.30602	1.29368	1.20808	1.30607	1.32527	1.15187	1.09503			377.02	1.26754	1.31047	1.5277	1.30577	1.34459	1.30011	1.33295	1.15129
	377.22	1.47284	1.30517	1.29266	1.20518	1.30623	1.32226	1.14946	1.09775			377.22	1.27286	1.30928	1.53949	1.31065	1.3456	1.298	1.33533	1.15116
	377.41	1.47864	1.30465	1.2922	1.20797	1.30632	1.32489	1.15426	1.09646			377.41	1.2718	1.31159	1.53599	1.31076	1.34728	1.2994	1.32936	1.15114
	377.62	1.47359	1.3078	1.29642	1.2138	1.30402	1.32695	1.15579	1.09682			377.61	1.27055	1.31436	1.53202	1.30762	1.3458	1.29997	1.33311	1.14582
	377.81	1.47674	1.30243	1.29545	1.21092	1.30766	1.32754	1.15585	1.09681			377.81	1.27375	1.30968	1.53412	1.30787	1.34905	1.29858	1.33583	1.15256
	378.01	1.47562	1.30769	1.29383	1.21534	1.30593	1.32304	1.14902	1.09633			378	1.27315	1.31052	1.52804	1.31196	1.35534	1.29867	1.33997	1.149
	378.22	1.47726	1.30488	1.29606	1.21467	1.3073	1.3311	1.1555	1.09928			378.22	1.27557	1.31322	1.54832	1.31169	1.34789	1.30017	1.32903	1.1512
	378.42	1.47514	1.30528	1.29767	1.21501	1.30597	1.33231	1.15566	1.09642			378.42	1.27303	1.31755	1.52798	1.30768	1.34915	1.2995	1.33862	1.15718
	378.61	1.47806	1.31069	1.29625	1.21248	1.30767	1.33532	1.15624	1.09916			378.61	1.27371	1.31921	1.53887	1.31116	1.34778	1.29759	1.34034	1.15915
	378.81	1.4782	1.30731	1.29861	1.21434	1.30985	1.33344	1.15181	1.09784			378.81	1.27824	1.31847	1.53531	1.31245	1.34976	1.30291	1.33829	1.15507
	379.01	1.48013	1.31104	1.29759	1.21489	1.30561	1.3309	1.15872	1.09912			379.01	1.27999	1.31955	1.53478	1.31438	1.35221	1.30164	1.3439	1.1554
	379.22	1.48349	1.31056	1.29997	1.21547	1.31047	1.33319	1.1597	1.10605			379.2	1.28086	1.32021	1.54045	1.31343	1.35391	1.30376	1.34134	1.15395
	379.42	1.48137	1.30785	1.29864	1.21475	1.30909	1.33159	1.15477	1.10201			379.42	1.27596	1.31801	1.54167	1.31318	1.35393	1.30404	1.33717	1.15651
	379.62	1.4816	1.31055	1.30329	1.21779	1.31265	1.33779	1.16195	1.10403			379.62	1.27916	1.31649	1.54063	1.31711	1.35253	1.30659	1.34248	1.15745
	379.82	1.48718	1.31096	1.30499	1.22026	1.31439	1.33633	1.16129	1.10412			379.81	1.27989	1.32316	1.53567	1.31256	1.35265	1.30974	1.34346	1.16258
	380.01	1.48478	1.31363	1.29846	1.21761	1.31607	1.33444	1.1566	1.10098			380.01	1.27829	1.32295	1.53726	1.31777	1.35032	1.30817	1.34412	1.15659
	380.21	1.48434	1.31605	1.29977	1.21676	1.31404	1.33487	1.16382	1.1032			380.21	1.27819	1.3216	1.54602	1.3189	1.35734	1.31043	1.34501	1.16182
	380.42	1.4869	1.31395	1.30641	1.21666	1.31863	1.33749	1.16608	1.10311			380.4	1.27785	1.32549	1.54135	1.31998	1.35625	1.30646	1.33799	1.16171
	380.62	1.48602	1.31382	1.30215	1.2251	1.3197	1.33505	1.16016	1.10382			380.62	1.27667	1.31821	1.53387	1.31855	1.35978	1.30613	1.34396	1.15641
	380.82	1.48348	1.31096	1.30838	1.21745	1.31454	1.33543	1.16218	1.10237			380.82	1.28033	1.32451	1.5385	1.32122	1.36148	1.30991	1.34369	1.16424
	381.02	1.4894	1.3184	1.30405	1.2211	1.31598	1.33869	1.16082	1.10443			381.01	1.28557	1.32228	1.55658	1.3222	1.35792	1.3078	1.34621	1.16465
	381.21	1.49166	1.31773	1.30704	1.21961	1.31845	1.33565	1.15801	1.10962			381.21	1.28352	1.32551	1.54378	1.31783	1.35699	1.31053	1.34651	1.16602
	381.41	1.48926	1.3154	1.30597	1.22273	1.3181	1.34126	1.16359	1.10969			381.41	1.28768	1.32369	1.53539	1.31983	1.36041	1.31316	1.34457	1.16074
	381.62	1.48739	1.31885	1.3067	1.22381	1.31861	1.33938	1.16519	1.10794			381.6	1.2832	1.32439	1.54649	1.32127	1.36213	1.30791	1.34505	1.15802
	381.82	1.48757	1.31699	1.30854	1.22567	1.31948	1.33956	1.17186	1.10889			381.82	1.28353	1.32486	1.54582	1.32488	1.36289	1.31014	1.35232	1.16316
	382.02	1.48587	1.32218	1.31084	1.22522	1.32084	1.34106	1.1643	1.10809			382.02	1.28775	1.32865	1.56081	1.32462	1.35819	1.31257	1.34745	1.16362
	382.21	1.49052	1.32251	1.31099	1.22389	1.32161	1.34102	1.16793	1.10614			382.21	1.28633	1.32832	1.55937	1.31966	1.36355	1.30686	1.34757	1.16386
	382.41	1.48773	1.31903	1.30649	1.22574	1.32064	1.34137	1.16464	1.10834			382.41	1.28924	1.32571	1.54124	1.32408	1.36469	1.31723	1.35195	1.1641
	382.62	1.48995	1.3213	1.31034	1.22866	1.32102	1.3411	1.16766	1.1108			382.62	1.28625	1.33095	1.55911	1.32183	1.36442	1.3108	1.35003	1.16907
	382.82	1.49087	1.31929	1.30935	1.2289	1.32559	1.34278	1.17016	1.11241			382.8	1.28736	1.32997	1.56245	1.32804	1.36458	1.31564	1.34977	1.16672
	383.02	1.49223	1.32158	1.31277	1.22812	1.32549	1.34055	1.16619	1.11049			383.02	1.28659	1.33314	1.564	1.32671	1.3641	1.31811	1.34861	1.16662
	383.22	1.49292	1.3228	1.31563	1.22867	1.3273	1.34302	1.1669	1.11158			383.21	1.28834	1.33291	1.54616	1.33083	1.36242	1.3191	1.35634	1.16675
	383.41	1.49325	1.33087	1.31672	1.22651	1.32462	1.34848	1.17269	1.10563			383.41	1.29036	1.33155	1.56461	1.33186	1.36078	1.31467	1.35764	1.16933
	383.61	1.49254	1.32751	1.31372	1.22737	1.32308	1.34487	1.17125	1.11516			383.61	1.28823	1.33301	1.57177	1.32875	1.36618	1.31985	1.35032	1.16936
	383.82	1.49559	1.32502	1.31863	1.23148	1.32507	1.34586	1.17227	1.11129			383.82	1.29745	1.33533	1.54537	1.32547	1.36916	1.31954	1.35157	1.17114
	384.02	1.49663	1.32485	1.31498	1.23335	1.32719	1.34565	1.16367	1.11458			384.02	1.28822	1.3307	1.5482	1.32565	1.36694	1.31568	1.35646	1.16498
	384.21	1.49738	1.33036	1.31596	1.23203	1.32711	1.34736	1.17063	1.11504			384.22	1.28964	1.33804	1.56008	1.32844	1.37012	1.31763	1.35023	1.17024
	384.41	1.50332	1.32549	1.31362	1.23404	1.32671	1.34613	1.171	1.12035			384.41	1.29494	1.33563	1.55914	1.33316	1.36998	1.32229	1.35797	1.17128
	384.6	1.49992	1.32636	1.32146	1.23062	1.33317	1.35277	1.17632	1.11719			384.61	1.29376	1.33782	1.55949	1.33368	1.3671	1.31879	1.36012	1.17192
	384.82	1.49818	1.32784	1.31336	1.23028	1.32613	1.34899	1.17344	1.11644			384.82	1.29279	1.33755	1.55849	1.33221	1.37399	1.32261	1.35745	1.17403
	385.02	1.50246	1.32967	1.31602	1.23579	1.33283	1.35291	1.17186	1.11685			385.02	1.2949	1.33634	1.56441	1.33168	1.37089	1.32395	1.36152	1.17902
	385.22	1.50487	1.32928	1.32212	1.23122	1.33295	1.35136	1.17619	1.11962			385.21	1.29346	1.33654	1.56156	1.33519	1.36935	1.32228	1.36223	1.17639
	385.42	1.49737	1.32776	1.31787	1.23674	1.33428	1.35217	1.17442	1.11631			385.42	1.29331	1.33705	1.56808	1.33276	1.37091	1.32283	1.36133	1.17362
	385.61	1.5007	1.32594	1.31844	1.2334	1.33303	1.35	1.17996	1.11684			385.61	1.29706	1.33936	1.57069	1.3372	1.37579	1.32212	1.35851	1.17509
	385.81	1.50249	1.3303	1.32245	1.23458	1.33371	1.35188	1.17735	1.11653			385.81	1.29721	1.33499	1.55503	1.33476	1.37054	1.32633	1.35846	1.17543
	386	1.49905	1.33177	1.32266	1.23645	1.33719	1.3524	1.17924	1.11825			386	1.29061	1.34233	1.56815	1.33763	1.37571	1.32389	1.36265	1.17596
	386.22	1.50332	1.33259	1.32058	1.23747	1.3367	1.35261	1.18073	1.12261			386.22	1.2958	1.33936	1.57099	1.33859	1.37715	1.32504	1.3652	1.17831
	386.42	1.50194	1.33347	1.32126	1.23831	1.33454	1.35318	1.17942	1.12018			386.42	1.29804	1.34117	1.56644	1.33422	1.37288	1.32323	1.36168	1.17783
	386.61	1.50656	1.33462	1.3217	1.23759	1.33303	1.35219	1.18314	1.12093			386.61	1.30201	1.3434	1.56905	1.33878	1.37722	1.32818	1.36471	1.17851
	386.81	1.50763	1.33644	1.32332	1.24032	1.33551	1.35369	1.17918	1.12114			386.81	1.3002	1.34348	1.56865	1.33555	1.38011	1.33022	1.36527	1.17575
	387.02	1.50628	1.33875	1.32726	1.24236	1.34024	1.35356	1.18379	1.12219			387.02	1.30248	1.34572	1.57612	1.3371	1.3753	1.32915	1.36804	1.17607
	387.22	1.51128	1.33635	1.32634	1.24305	1.33616	1.35737	1.18142	1.12586			387.2	1.30116	1.34565	1.5668	1.3441	1.38368	1.33018	1.36663	1.1774
	387.42	1.50736	1.33385	1.32333	1.24239	1.33886	1.3585	1.18361	1.12029			387.42	1.29534	1.34374	1.57511	1.34211	1.38023	1.33079	1.36282	1.17836
	387.61	1.5042	1.33784	1.32552	1.24536	1.33685	1.36268	1.18363	1.11947			387.62	1.2997	1.34924	1.57045	1.33962	1.38138	1.33192	1.36526	1.18052
	387.81	1.50952	1.33891	1.32881	1.24106	1.33837	1.36018	1.18336	1.12382			387.81	1.30662	1.34607	1.55758	1.34373	1.37924	1.33128	1.36159	1.18049
	388.01	1.51215	1.33573	1.3307	1.24416	1.34173	1.35869	1.18244	1.12278			388.01	1.30175	1.34562	1.57269	1.34036	1.38478	1.33309	1.36419	1.1838
	388.22	1.51038	1.34146	1.32751	1.24584	1.33985	1.35928	1.18523	1.12737			388.22	1.30855	1.34472	1.56658	1.34203	1.37968	1.33475	1.3683	1.17992
	388.42	1.51496	1.33878	1.32713	1.24067	1.34342	1.36379	1.18763	1.12556			388.4	1.30553	1.34638	1.57949	1.34366	1.3821	1.33259	1.36736	1.17991
	388.62	1.50995	1.34251	1.32606	1.24509	1.33975	1.36036	1.18492	1.12727			388.62	1.30768	1.34498	1.56648	1.3439	1.38429	1.33048	1.37185	1.18548
	388.81	1.51156	1.34027	1.32817	1.24935	1.34158	1.35877	1.18453	1.12669			388.81	1.30313	1.35127	1.58501	1.34255	1.38093	1.3356	1.3679	1.18675
	389.01	1.51496	1.3379	1.33012	1.24568	1.34142	1.3622	1.18094	1.12788			389.01	1.31075	1.34657	1.5776	1.34768	1.38299	1.33642	1.37331	1.18847
	389.21	1.51327	1.34638	1.32881	1.24838	1.34512	1.36741	1.18496	1.13049			389.21	1.30338	1.34834	1.57195	1.34853	1.38485	1.3325	1.3717	1.18335
	389.42	1.51229	1.34182	1.33432	1.24691	1.34644	1.36303	1.1898	1.12664			389.42	1.30892	1.34934	1.57138	1.34418	1.38731	1.3426	1.37173	1.17869
	389.62	1.51475	1.34297	1.33652	1.24989	1.34043	1.36427	1.1851	1.13301			389.6	1.31006	1.35546	1.58236	1.34603	1.38541	1.33751	1.37164	1.18267
	389.82	1.51679	1.34502	1.33166	1.25001	1.34558	1.36402	1.18965	1.12762			389.81	1.30814	1.35322	1.57647	1.34573	1.38933	1.33557	1.37138	1.18477
	390.01	1.51741	1.34782	1.33332	1.24718	1.33847	1.36515	1.18904	1.13146			390.01	1.31217	1.35316	1.5789	1.34937	1.38335	1.33592	1.37271	1.1904
	390.21	1.51659	1.3441	1.33782	1.24711	1.34453	1.36724	1.18894	1.12936			390.21	1.31124	1.35367	1.57068	1.34889	1.39081	1.33768	1.38023	1.19042
	390.42	1.51659	1.34756	1.33543	1.25226	1.34718	1.36768	1.18759	1.13			390.42	1.30856	1.35447	1.57157	1.35173	1.38444	1.34049	1.37664	1.18709
	390.62	1.52044	1.34447	1.33593	1.2532	1.34903	1.36918	1.19179	1.13092			390.62	1.31114	1.35435	1.58247	1.35203	1.38962	1.34035	1.38064	1.18993
	390.82	1.51642	1.34941	1.33222	1.25132	1.34858	1.36855	1.19097	1.13181			390.81	1.31112	1.35573	1.58674	1.34992	1.3909	1.34085	1.37385	1.19025
	391.01	1.52132	1.34726	1.33543	1.25363	1.35058	1.37051	1.19218	1.13214			391.01	1.31536	1.35484	1.58328	1.35156	1.38417	1.34063	1.37884	1.18976
	391.21	1.52149	1.35018	1.33924	1.2501	1.34748	1.36758	1.18598	1.13137			391.21	1.31822	1.3579	1.58212	1.35542	1.39433	1.34363	1.38167	1.18502
	391.4	1.52113	1.34663	1.33932	1.25206	1.35018	1.36897	1.19367	1.13449			391.41	1.31332	1.35623	1.58631	1.35293	1.39095	1.34398	1.37678	1.19253
	391.62	1.5205	1.35063	1.34035	1.25111	1.34663	1.37392	1.18933	1.13422			391.62	1.31621	1.36008	1.57298	1.35028	1.39143	1.34485	1.38351	1.19151
	391.81	1.52084	1.34875	1.33738	1.25393	1.35062	1.37545	1.19339	1.13527			391.8	1.31409	1.35772	1.58533	1.35516	1.39307	1.34844	1.38011	1.19043
	392.01	1.5236	1.35159	1.33718	1.26034	1.35141	1.37019	1.19424	1.13312			392.02	1.31058	1.35538	1.5883	1.35418	1.39097	1.34176	1.38324	1.1935
	392.21	1.52084	1.35048	1.34027	1.25825	1.35112	1.37196	1.19705	1.1356			392.21	1.31285	1.36102	1.59132	1.35227	1.39578	1.34269	1.38335	1.18992
	392.41	1.52173	1.35203	1.34044	1.25601	1.3539	1.36651	1.19592	1.13546			392.41	1.31678	1.35908	1.58268	1.35583	1.39426	1.34356	1.38448	1.18987
	392.62	1.52522	1.35281	1.3409	1.25628	1.35685	1.37371	1.19643	1.14017			392.62	1.32067	1.3603	1.60109	1.35996	1.39912	1.34693	1.3809	1.19623
	392.8	1.52395	1.36048	1.34136	1.26213	1.35195	1.37276	1.19744	1.13607			392.8	1.31957	1.36001	1.57972	1.35572	1.39577	1.34634	1.3827	1.19384
	393.02	1.52537	1.3563	1.34439	1.2613	1.35642	1.3764	1.19563	1.1393			393.02	1.32129	1.36311	1.58453	1.36104	1.39449	1.35035	1.38055	1.19418
	393.21	1.52495	1.35607	1.34286	1.25996	1.35636	1.3713	1.1932	1.14205			393.22	1.32151	1.36165	1.58191	1.35892	1.39504	1.35157	1.38752	1.19704
	393.41	1.52825	1.3554	1.3481	1.26225	1.35337	1.37409	1.19623	1.13579			393.41	1.31994	1.36375	1.59607	1.36033	1.40185	1.35058	1.38738	1.19658
	393.61	1.52796	1.35631	1.3458	1.25972	1.35547	1.37975	1.20004	1.13678			393.61	1.32273	1.36389	1.58775	1.36231	1.39908	1.34762	1.3871	1.19697
	393.82	1.52904	1.35831	1.34431	1.26265	1.35994	1.37525	1.19941	1.14304			393.82	1.3184	1.36729	1.59708	1.35714	1.39914	1.35071	1.38713	1.19757
	394.02	1.52639	1.3591	1.3444	1.25783	1.35517	1.37503	1.19939	1.13812			394	1.32452	1.3675	1.59168	1.36249	1.40472	1.34766	1.38795	1.19693
	394.22	1.53395	1.35711	1.3466	1.26144	1.36075	1.38236	1.19924	1.14473			394.22	1.3259	1.36639	1.59023	1.36408	1.40304	1.35069	1.38711	1.19599
	394.41	1.53252	1.35896	1.34529	1.2572	1.35961	1.37756	1.20019	1.14421			394.41	1.32675	1.36452	1.60012	1.36475	1.40453	1.35229	1.39	1.19804
	394.61	1.53409	1.35923	1.35323	1.26473	1.36053	1.37745	1.20097	1.14427			394.61	1.32287	1.3671	1.60642	1.36437	1.40036	1.35319	1.39262	1.19961
	394.82	1.52774	1.36186	1.34852	1.26243	1.36147	1.38165	1.20088	1.13863			394.82	1.32338	1.36885	1.60407	1.36474	1.4004	1.3538	1.38711	1.19835
	395.02	1.53164	1.3616	1.35047	1.26662	1.36447	1.38299	1.20462	1.14149			395.02	1.32685	1.3714	1.61208	1.36448	1.40378	1.35479	1.39125	1.1987
	395.22	1.5336	1.36034	1.35443	1.26194	1.36397	1.37839	1.20033	1.14274			395.2	1.32473	1.36977	1.59369	1.3675	1.40566	1.35108	1.38776	1.19866
	395.42	1.5361	1.36107	1.35101	1.26507	1.36321	1.38278	1.20716	1.1418			395.42	1.32217	1.36871	1.6019	1.36532	1.40508	1.35516	1.38977	1.20038
	395.61	1.53833	1.35977	1.35308	1.26445	1.3653	1.38821	1.20365	1.14299			395.61	1.33257	1.37161	1.60533	1.37259	1.40526	1.35543	1.39035	1.204
	395.81	1.53631	1.36078	1.34908	1.26812	1.3604	1.38464	1.20472	1.14523			395.8	1.32357	1.366	1.60036	1.37101	1.40826	1.35604	1.39653	1.20551
	396.02	1.53455	1.36146	1.3502	1.26758	1.36418	1.38579	1.21104	1.14332			396.02	1.32641	1.37397	1.60604	1.36818	1.40353	1.35492	1.39644	1.20159
	396.22	1.53842	1.36218	1.35316	1.26949	1.36125	1.38497	1.20568	1.14697			396.22	1.32584	1.36778	1.60993	1.37248	1.40978	1.35982	1.3938	1.20524
	396.42	1.53817	1.36664	1.35199	1.26994	1.36697	1.38836	1.20477	1.1499			396.41	1.32808	1.37034	1.60253	1.36592	1.40678	1.35763	1.39605	1.20587
	396.62	1.54071	1.36474	1.35135	1.26881	1.36868	1.38449	1.2078	1.14526			396.62	1.33058	1.37397	1.59841	1.36983	1.41013	1.36	1.3925	1.20416
	396.81	1.53898	1.36355	1.35586	1.27055	1.37149	1.38874	1.20701	1.14695			396.81	1.33329	1.37676	1.60504	1.36677	1.40898	1.35893	1.39745	1.20584
	397.01	1.53959	1.37296	1.35013	1.27254	1.36667	1.38998	1.20758	1.15023			397	1.3337	1.37135	1.61203	1.36733	1.41343	1.35667	1.3941	1.2092
	397.2	1.53924	1.36761	1.35528	1.26581	1.37115	1.38445	1.20533	1.15054			397.22	1.3292	1.3737	1.60977	1.37044	1.40951	1.36403	1.39803	1.20557
	397.42	1.53992	1.36557	1.35534	1.27164	1.36379	1.38931	1.21174	1.14995			397.42	1.33183	1.37746	1.60519	1.37264	1.41599	1.36182	1.40016	1.20521
	397.62	1.54258	1.36863	1.35909	1.26553	1.37265	1.38963	1.21047	1.1467			397.61	1.3291	1.37702	1.61255	1.3727	1.41119	1.36185	1.39373	1.21063
	397.81	1.54151	1.36965	1.35871	1.27322	1.3724	1.39477	1.20956	1.15016			397.83	1.33356	1.3747	1.62267	1.3713	1.40587	1.36147	1.39711	1.21137
	398.01	1.5398	1.36429	1.35655	1.27134	1.36714	1.39171	1.21226	1.15371			398.01	1.33295	1.3745	1.61554	1.37461	1.41071	1.36602	1.39975	1.20848
	398.22	1.5406	1.37206	1.3572	1.27583	1.37149	1.39252	1.21018	1.1536			398.22	1.33328	1.38019	1.61282	1.37247	1.41657	1.37152	1.39654	1.20856
	398.42	1.54326	1.37133	1.35997	1.27447	1.37358	1.39064	1.20813	1.15063			398.42	1.33457	1.37943	1.60947	1.37683	1.41661	1.36688	1.40285	1.21109
	398.62	1.54398	1.37119	1.3608	1.27671	1.3769	1.39218	1.21559	1.15226			398.62	1.33184	1.37764	1.60229	1.37474	1.41472	1.36562	1.40099	1.20858
	398.82	1.54321	1.37218	1.36457	1.27437	1.37235	1.39396	1.21403	1.15391			398.82	1.337	1.38066	1.61376	1.3738	1.42372	1.37229	1.40097	1.21158
	399	1.54364	1.37226	1.3604	1.27383	1.37197	1.39194	1.21642	1.1516			399.01	1.33822	1.37782	1.59616	1.37718	1.42014	1.36387	1.40316	1.21703
	399.21	1.54933	1.37349	1.3612	1.27841	1.3719	1.39003	1.21394	1.15523			399.21	1.33927	1.38117	1.61447	1.38125	1.41784	1.36827	1.4031	1.21345
	399.42	1.54605	1.37532	1.36122	1.27862	1.37448	1.39561	1.2107	1.15398			399.4	1.34055	1.38176	1.63163	1.3783	1.41377	1.36901	1.40521	1.21541
[truncated: 5,902 more rows]

## Sheet: Supplementary Figure 1b
Supplementary Figure 1b H6-3I14 BLI Kinetics											Supplementary Figure 1b H6-3I14D93N BLI Kinetics
	Time (s)	100 nM	50 nM	25 nM	12.5 nM	6.25 nM	3.13 nM	1.56 nM	0 nM		Time (s)	100 nM	50 nM	25 nM	12.5 nM	6.25 nM	3.13 nM	1.56 nM	0 nM
	0	0	0	0	0	0	0	0	0		0	0	0	0	0	0	0	0	0
	0.2	0.00028132	0.00183393	-0.00012306	0.00299636	0.00336882	-0.00059603	-0.00393612	0.00095252		0.2	-0.00151385	-0.00227025	0.00331522	-0.00175847	-0.00015569	0.0034235	-0.00143364	0.00132122
	0.41	0.00243595	4.818e-05	0.00194158	0.00450419	-0.00192251	-0.00105334	-0.00142328	-0.00018803		0.41	-0.00092422	-0.00326338	0.00771861	0.0006697	-0.0018124	0.00239652	0.00274583	0.0045194
	0.61	0.0024409	0.005211	0.00383236	0.00362089	0.0022754	0.00058156	-0.00391087	-0.00209834		0.61	0.0023735	-0.00089585	0.00204026	-0.00117387	-0.00405455	0.00390628	-0.00306174	0.00420502
	0.81	-0.0001208	0.00340437	0.00179486	0.00230223	0.0004952	-0.00194403	0.00171826	0.00182984		0.81	-0.00069818	-0.00085261	0.00516225	0.00296755	-0.00205098	0.00340869	-0.00240066	0.00464304
	1	0.00330016	0.00208088	0.00221193	0.00359718	0.00164956	0.00386594	0.00021795	0.00232688		1.01	0.00159765	-0.00122746	0.00392519	-0.00640264	0.00171437	-0.00042333	-0.00329416	0.00595307
	1.19	0.00204321	0.0018374	0.00137292	0.00365519	0.00300374	0.00220928	-0.00118212	-0.00017371		1.2	-0.00297358	-0.00284019	0.0057932	0.0009106	-0.00025106	0.00725185	0.00015516	0.00788395
	1.4	0.00037679	0.00449556	0.00129524	0.00336933	0.00311797	-0.00047298	0.00013262	0.00158114		1.4	-0.00153589	-0.00361962	0.00399691	0.00095337	-0.00266533	0.00363953	-0.00350699	0.00592963
	1.61	0.00354635	0.00464594	0.00259595	0.00253761	0.00262105	-0.00211193	0.00395457	0.0015091		1.61	-2.864e-05	-0.00274607	0.00175735	0.00122284	0.0036648	0.00246931	-0.00309762	0.00707739
	1.79	0.00102986	0.00517857	0.00340298	0.00248806	0.00104017	0.00223214	-0.0011317	-0.00209933		1.81	0.00330774	-0.00173054	0.00383256	0.00202355	-8.455e-05	0.00236055	-0.00374961	0.00316397
	2.01	-2.986e-05	0.00389253	0.00554707	0.00203043	0.0041172	0.00415651	-0.00188568	0.0021681		2.01	0.0006928	-0.00173186	0.00366747	0.00754143	0.00050503	0.00582389	0.00149907	0.0024098
	2.2	0.00479543	0.00493284	0.00176227	0.00380673	0.00636306	0.00155151	0.00219734	0.00086534		2.2	0.00116965	-0.00345878	0.00612086	0.0016558	0.00074265	0.00784524	-0.0022452	0.00490506
	2.39	0.00181948	0.00533173	-0.00015592	0.00849879	0.00218895	0.00235269	-0.0017135	0.00175172		2.4	-0.00434224	-0.00105966	0.00337395	0.0011535	0.00162165	0.00924527	-0.00035632	0.00685031
	2.61	0.00163168	0.00467577	0.00533497	0.00314744	-0.00102951	0.00189952	-0.00033538	0.00064591		2.61	-0.00264916	-0.00411739	0.00392812	0.00256815	0.00020827	0.00687979	-0.00486979	0.00624485
	2.81	0.00253902	0.00651477	0.00654128	0.00618884	0.00268308	0.00301452	0.0006902	0.00516505		2.81	0.00150885	0.00209735	0.00675514	-0.00129332	-2.27e-06	0.00436107	0.00075886	0.0067115
	3	0.00018152	0.0044642	0.00172917	0.00789388	0.00301236	0.00032327	0.0017388	0.00200362		3.01	0.00156722	0.00223468	0.00112417	0.00144155	0.00216983	0.00600823	-0.00152454	0.00554432
	3.21	0.00135065	0.00422251	0.00802805	0.00698701	0.00590605	0.00262071	-0.00267045	-0.0001677		3.21	0.00202223	-0.00086545	0.00283265	-0.00330599	-4.403e-05	0.00533451	-0.00363169	0.00304887
	3.4	0.00116798	0.00519984	0.00213694	0.00547987	0.00271187	0.00133512	0.00226967	0.00132906		3.4	0.001752	-0.00309892	0.0025692	0.00212068	0.00121016	0.00452363	-0.00195915	0.00410486
	3.6	0.00284467	0.00295831	0.00598445	0.00420085	0.00688855	-0.0001755	-0.00194768	0.00109959		3.6	0.00210794	-0.00047473	0.00260657	-0.00016236	-0.00117943	0.00558849	-0.00120417	0.00563179
	3.81	0.00392057	0.00436108	0.00549196	0.00932825	0.0021224	0.0056167	0.00049674	0.00143623		3.81	-0.00052045	-0.00012442	0.00559042	0.00273746	-0.00058669	0.00949735	0.00272908	0.00394318
	4.01	0.00324636	0.00404517	0.00833895	0.00524621	0.0034689	0.00201066	0.00092914	0.00317802		4.01	0.00252136	-0.00300716	0.00337101	0.00243188	0.00219911	0.00489376	0.00029161	0.00489719
	4.2	0.0010425	0.00486305	0.00551802	0.00462714	0.00406654	0.00303425	0.0064049	0.00272882		4.21	0.00476559	-0.0023522	0.00495672	0.00085316	0.00112357	0.00660624	-0.00021193	0.00450733
	4.42	0.00213934	0.00548393	0.00388097	0.00822274	-0.00019663	0.00448417	-0.00066491	0.00172622		4.4	-5.4e-07	-0.00286113	0.00210142	0.00289985	0.00129499	0.00654251	-1.719e-05	0.00486251
	4.6	0.00441003	0.00294549	0.00553813	0.00559819	0.00292929	0.00211376	0.00241241	0.00517776		4.6	-0.00172782	-0.00203518	0.00657769	0.00029136	0.00233188	0.00660747	-0.00181416	0.00879543
	4.79	0.00393355	0.00365286	0.00746435	0.00516132	-0.00203241	0.00679743	-0.00099027	-0.00048014		4.81	0.00206709	-0.00305362	0.00722564	-0.00312827	-0.00015992	0.00759986	0.00063832	0.00512287
	5.01	-0.00012972	0.00592967	0.00726071	0.00838543	0.00394511	0.00455573	0.0022225	0.00348736		5.01	0.0007836	-0.00139213	0.00823566	-0.00093573	0.00134937	0.00801873	-0.00478732	0.0021102
	5.21	-0.00021022	0.00656252	0.00126578	0.00986385	0.0050091	0.00594623	6.916e-05	0.00304269		5.21	0.00056354	-0.00089201	0.00748245	0.00251608	0.00457017	0.00047501	-0.00081605	0.00598798
	5.41	0.00417642	0.00717607	0.00787159	0.00599793	0.00544505	0.00392112	0.00361599	0.00363489		5.4	0.00370809	-0.00253904	0.0091291	0.00183039	-0.00126235	0.00624211	-0.00113181	0.00530255
	5.6	0.0038939	0.00489558	0.00515569	0.00599398	0.00383579	0.00288985	0.00518836	0.00298542		5.6	0.00022322	-0.00020527	0.00246787	0.00249313	0.00219141	0.00246631	0.00092076	0.00739962
	5.8	0.00110463	0.00515253	0.00737934	0.00730847	0.0017436	0.00053963	0.00010666	0.00372697		5.8	0.00210752	0.00060308	0.00623286	-0.00253444	0.00370228	0.0107093	0.00504626	0.0076634
	6.01	0.00399551	0.00865332	0.00571193	0.00757975	0.00280742	0.00576238	-0.00138003	0.00408562		6.01	-7.939e-05	0.00010111	0.00954572	0.00053109	0.00217974	0.00861168	0.00291976	0.00695221
	6.21	0.00240239	0.00745193	0.00555348	0.00494582	0.00867858	0.00470339	-0.00308226	0.00443117		6.21	0.00074604	0.00170204	0.00860797	0.00630263	0.00397154	0.00452571	0.00119097	0.00895963
	6.41	0.00245182	0.00705681	0.0062174	0.00454502	0.0020383	0.00112129	-0.0006337	0.00247783		6.41	-6.162e-05	-0.00306138	0.0109496	-0.00207569	-0.00203628	0.00448626	0.00177456	0.00324677
	6.6	0.00562215	0.00932266	0.00686297	0.00710952	0.00712259	0.00706452	-0.00137108	0.0065524		6.6	0.00473596	0.0012416	0.00885432	0.00393058	9.359e-05	0.00617589	0.00154169	0.00950871
	6.8	0.00511599	0.00629478	0.00934401	0.00928489	-7.465e-05	0.00447452	0.00557814	0.00288734		6.8	-0.00096769	-0.00037667	0.00777527	0.00251537	0.0021951	0.00270421	0.00208675	0.0042028
	7	0.00189129	0.00311685	0.00780777	0.0117984	0.00157927	0.00673417	0.00539983	-0.00012496		7.01	0.00100144	-0.00275127	0.00945371	0.00223299	-0.00140712	0.010854	0.00332271	0.00744299
	7.21	0.00018605	0.00824367	0.00367478	0.00895512	0.00444602	0.00769459	0.00133041	0.00430859		7.21	0.00363264	-0.00237421	0.00657718	0.00219842	0.00064562	0.0035993	-0.00117761	0.00639009
	7.39	0.00251323	0.00952676	0.00900693	0.0127004	0.00309624	0.00477021	0.00221882	0.00319961		7.41	0.00441138	0.00078586	0.006992	0.00561873	0.00568765	0.00872662	-2.303e-05	0.00778576
	7.61	0.00162425	0.00553253	0.00613532	0.0071689	0.00260912	0.00849442	0.00506511	0.00829966		7.61	0.00152558	-0.0033877	0.00699879	0.00346495	0.0029498	0.00943716	0.00037924	0.0032416
	7.8	0.00434193	0.00592953	0.00808108	0.011242	0.00032341	0.00635311	0.00612814	0.00687891		7.8	0.00130241	0.00414665	0.0055479	0.00464227	0.00275677	0.00642539	0.00082486	0.00759261
	7.99	0.00499146	0.00945661	0.0089159	0.00954869	0.00506362	0.00316643	0.00153162	0.00323773		8	0.00456285	-0.00354449	0.00583113	0.00042798	0.00329664	0.010034	0.00537314	0.00651554
	8.21	0.0030699	0.00988388	0.00756076	0.011241	0.00236343	0.00436882	0.00190987	0.00548865		8.21	0.0011443	-0.00103154	0.0131195	0.00572731	0.00389563	0.00896518	-0.00138645	0.00424313
	8.41	0.00496384	0.00687335	0.00720852	0.00411796	0.00215278	0.00842076	0.00236088	0.00882189		8.41	-0.00097182	0.00073075	0.00644422	0.00282846	-0.00117252	0.00917338	0.00546076	0.00556022
	8.6	0.00132169	0.00676641	0.00548246	0.0109149	0.00278407	0.00501756	0.00326685	0.00597709		8.61	0.00161742	-0.00022004	0.00978864	0.00018179	0.00309555	0.00902603	-0.00173352	0.00501381
	8.81	0.00940704	0.00429862	0.00359455	0.00676693	-0.00023924	0.00698657	0.00479941	0.00438515		8.8	0.0024526	2.06e-06	0.00957608	0.00516442	-0.00137833	0.00757189	1.896e-05	0.00420447
	9	0.0040572	0.00705423	0.0077054	0.00952936	0.00213034	0.00412302	0.00793924	0.00522017		9	-0.00041418	-0.00080044	0.00800138	0.0034017	0.00083685	0.0114637	-0.00040569	0.00634638
	9.19	0.00587211	0.00897196	0.0125384	0.00926528	0.00154211	0.00499658	0.00330393	0.00204668		9.2	0.00438549	0.00183473	0.0081644	-0.00161179	0.00213192	0.00852006	0.00068006	0.0081471
	9.41	0.00672825	0.0081015	0.0122047	0.0101644	0.00262565	0.00643615	0.00337729	0.00867517		9.41	0.00063316	0.00077694	0.00967257	0.00279117	-0.00026078	0.00520295	0.00330422	0.00955079
	9.61	0.0032151	0.00735854	0.012132	0.0102799	0.00530807	0.00475705	0.00223444	0.00628376		9.61	0.00148002	0.00159857	0.00641298	0.00038636	-0.00112499	0.00985986	0.00024418	0.010132
	9.8	0.004452	0.00981734	0.00473683	0.010124	0.00589863	0.00384224	0.00185252	0.00343689		9.81	5.2e-06	-0.00095493	0.00695947	0.00141853	-0.00150701	0.00892284	0.00106059	0.00850171
	10	0.00383382	0.0110177	0.0103799	0.011484	0.00299217	0.00546165	0.00074912	0.00517196		10	0.00322632	-0.00120723	0.00668585	0.00603706	-0.0007073	0.00958457	0.00137394	0.00940779
	10.2	-0.00194269	0.0099702	0.00459621	0.0131749	0.00316528	0.004475	0.00022176	0.00695496		10.2	0.00097142	0.00116039	0.00951469	0.0029949	0.00124031	0.00731728	0.00137726	0.00523821
	10.39	0.00591413	0.00777633	0.0101479	0.0124175	0.00443465	0.00574889	0.00356254	0.00565187		10.41	0.00282105	0.0019383	0.00932379	0.00210672	0.00223153	0.0107912	0.00401685	0.00440842
	10.61	0.00113092	0.0093013	0.00759895	0.010933	0.006429	0.00650258	0.00346083	0.00611244		10.61	0.0020289	-0.00134944	0.00810453	0.00877239	0.00073854	0.011762	0.0048376	0.0079131
	10.81	0.00344928	0.0116987	0.0134053	0.0103763	0.00459212	0.00446651	0.00360766	0.00490487		10.81	0.00236494	-0.00210827	0.00885077	0.00418069	0.00158037	0.00520555	-0.0008359	0.00562574
	11	0.0015263	0.00512335	0.00954447	0.00899433	0.0024243	0.00573779	0.00394748	0.00667492		11	0.00157098	0.00108083	0.00980348	0.0039309	0.00284862	0.0100885	-0.0006707	0.00531884
	11.2	0.00613807	0.00608181	0.0114698	0.012139	0.00656373	0.00783981	0.00407744	0.00527677		11.2	0.00320228	0.00346228	0.00996384	0.00598358	0.00463091	0.00731729	0.00067258	0.00649592
	11.4	0.00328603	0.00666627	0.0114947	0.0171027	0.00628074	0.00752707	0.00166471	0.00498382		11.39	0.00237337	-0.00050836	0.00920009	-0.00117765	0.00228678	0.00845201	0.00229053	0.00766695
	11.59	0.00545912	0.00442751	0.00890758	0.011567	0.00147499	0.00739742	0.00586845	0.00089602		11.61	0.00015058	-0.00070326	0.0126148	0.00450138	0.00514609	0.00960701	-0.00132091	0.00841976
	11.81	0.00427133	0.0084535	0.0107194	0.00948961	0.00810936	0.00867035	0.0026749	0.00618283		11.81	-0.00018442	0.00512409	0.00955722	0.00560217	0.00176857	0.00979907	0.00426212	0.00856706
	12.01	0.00657628	0.00464695	0.0135209	0.00940447	0.00114223	0.00919836	0.00079829	0.00399394		12	0.00385465	0.00055028	0.014881	0.003616	0.00255307	0.00986297	0.00458337	0.00511157
	12.2	0.00486772	0.00688342	0.0110963	0.00870702	0.00482333	0.00791642	0.00068303	0.00356845		12.2	0.00143831	0.00151842	0.00849005	0.00371213	0.00203499	0.0112334	0.00104155	0.00759729
	12.4	0.00441096	0.00695392	0.0141131	0.011879	0.0025927	0.00778858	-0.00011266	0.00393246		12.4	-0.00294093	0.00239304	0.0126016	0.0036519	0.00416653	0.00813954	0.00295403	0.00309169
	12.61	0.00125494	0.0109937	0.00773727	0.0132303	0.00885155	0.00719902	0.00537028	0.00356516		12.61	0.00293972	-0.00114764	0.00698032	0.00449909	0.00608172	0.00660082	0.00431963	0.00919403
	12.81	0.00639575	0.00891616	0.0127515	0.00909783	0.00337381	0.0079778	0.00247541	0.00689102		12.81	-0.00203085	0.00143781	0.0100082	0.00470273	0.002339	0.00916284	0.00224728	0.00845502
	13	0.00441195	0.00681967	0.011508	0.0134076	0.0071327	0.00824405	0.00266522	0.0107126		13.01	0.00354454	-0.00146062	0.0115209	0.00458834	0.00068905	0.00835798	0.00180106	0.0105996
	13.2	0.00761493	0.0066373	0.012069	0.01319	0.00517393	0.00958416	0.0051127	0.00713969		13.21	0.00485665	0.00671447	0.00954291	0.00406005	0.0054817	0.00922983	0.00314201	0.00445471
	13.4	0.00372324	0.00632137	0.00896882	0.0148777	0.00402659	0.00557681	0.00502596	0.00675224		13.4	0.00438288	-0.00113862	0.0104157	0.00306528	0.00150755	0.00922006	0.0007233	0.00942364
	13.59	0.00371378	0.0116392	0.0105426	0.0124971	0.00228894	0.0124059	0.00482505	0.00753819		13.6	0.00353254	0.00032917	0.0093515	0.00487371	-0.00215079	0.00972605	0.00481351	0.0117779
	13.81	0.00237815	0.00686222	0.0116678	0.0117564	0.00784665	0.00721097	0.00476802	0.00859351		13.81	-0.00104547	0.00480237	0.0113188	0.00421552	0.00432095	0.00714991	0.00288999	0.00710795
	14.01	0.00458745	0.00682001	0.0113161	0.0134686	0.0104227	0.0139163	0.00422857	0.00363256		14.01	0.00049678	0.00200568	0.0111171	0.00440415	0.00549042	0.0093807	0.00310601	0.00784014
	14.2	0.00755457	0.00641539	0.014422	0.0130022	0.00452324	0.0115042	0.00206763	0.00396076		14.21	0.00526118	-0.00035763	0.0139938	0.00395259	0.0041355	0.00408174	-0.00202926	0.00644646
	14.41	0.0031984	0.00751504	0.0101747	0.0132125	0.00711425	0.00850303	0.00184959	0.00774642		14.41	0.00084561	0.00116886	0.0101471	0.00535717	0.003675	0.0107737	0.00384726	0.0106199
	14.6	0.0053964	0.0106711	0.0113078	0.0130503	0.00563587	0.0144972	0.00259903	0.00639332		14.6	0.00316203	0.00264006	0.0186479	0.00596034	0.0056138	0.00839535	0.00506204	0.00652201
	14.79	0.0070976	0.00994211	0.0108381	0.0102042	0.0110029	0.0103588	0.00364453	0.00623466		14.8	-0.00292391	0.00452398	0.0156714	0.0017903	0.00471669	0.012242	0.00250973	0.0109115
	15.01	0.00569495	0.00773937	0.0115582	0.0138706	0.00624671	0.00959226	0.00468976	0.00852179		14.99	0.00089827	0.00155804	0.0115873	0.0049778	0.00364397	0.00830644	0.0031831	0.00428136
	15.21	0.00799035	0.0125466	0.0137579	0.0106842	0.00837507	0.0104754	0.00408111	0.00421016		15.21	0.00075292	0.00107549	0.00991879	0.0050953	0.00280293	0.00542482	0.00628904	0.00807406
	15.4	0.00713144	0.010922	0.01421	0.012581	0.00997414	0.00797165	0.00575431	0.00834591		15.41	0.00132375	0.00251936	0.00854443	0.00761232	0.00656732	0.0102715	0.00469702	0.00542634
	15.6	0.00537961	0.0128932	0.0146478	0.0126072	0.00638	0.00915365	0.00684241	0.00394199		15.6	0.0051861	0.00020496	0.0145804	0.00742283	0.0028094	0.0126845	0.00526116	0.00584997
	15.8	0.00582783	0.00774403	0.0149926	0.0119164	0.007899	0.00874964	0.00647825	0.0079667		15.8	0.00205442	0.00252227	0.0142383	0.00622832	0.00462353	0.0122353	0.00703055	0.00737394
	15.99	0.00751382	0.0101924	0.0151297	0.0116981	0.00753876	0.0100733	0.00696088	0.0056293		16.01	-0.00016413	0.00228084	0.00984038	0.00572819	0.00754328	0.0110005	0.00500613	0.00878128
	16.21	0.00620475	0.0118302	0.0144256	0.00987491	0.00502621	0.0118594	0.00374718	0.00409035		16.21	-0.00161538	0.0041495	0.0122677	0.00532393	0.00331207	0.0106094	0.00498768	0.00800515
	16.41	0.00683475	0.00839169	0.015411	0.0163446	0.00776655	0.0121084	0.00586404	0.00741484		16.4	0.00281753	0.00309467	0.00949784	0.00488996	0.00297992	0.0101874	0.0011967	0.00938514
	16.6	0.0045103	0.00804726	0.0154307	0.0105379	0.0074093	0.0086871	0.00586049	0.00925353		16.61	0.0031869	-0.00227478	0.0145083	0.00783425	0.00424105	0.0127295	0.00230684	0.0112605
	16.8	0.00212667	0.00965054	0.0103928	0.012748	0.0062675	0.0111711	0.00486619	0.00952422		16.8	0.0017502	-0.00031657	0.0131071	0.00297921	0.00219532	0.0103665	0.00589873	0.00551107
	17	0.00539737	0.00553544	0.0129983	0.0105068	0.00480638	0.0135169	0.00355847	0.00718821		17	0.00413178	0.00201373	0.0110691	0.00403308	0.00205211	0.00900217	0.00515951	0.00991104
	17.19	0.0042536	0.0102972	0.0142358	0.0129737	0.00947127	0.0106683	0.00654492	0.0101709		17.21	0.00222311	0.00471152	0.0138184	0.00521108	-0.00268181	0.00978732	0.0057799	0.00568471
	17.41	0.00638238	0.00990179	0.0132887	0.0112111	0.00819022	0.00780688	0.00776675	0.00554826		17.39	0.00308161	-0.00070931	0.0105312	0.00510102	0.00292014	0.00986489	0.00639527	0.00907045
	17.61	0.00734564	0.0108685	0.0156294	0.0130414	0.00544933	0.00596048	0.00629431	0.00992145		17.61	0.00635776	0.00451595	0.00696524	0.0111443	0.00567038	0.0114029	0.00304162	0.0108477
	17.8	0.00892994	0.0119651	0.0144879	0.0111706	0.00902639	0.0110579	0.0053017	0.0103463		17.8	0.0027064	0.00332697	0.0124914	0.00590803	0.00449883	0.0088164	0.00147184	0.00715195
	18	0.00325152	0.0125359	0.0116611	0.0118223	0.00866184	0.010549	0.00676475	0.0068957		18	0.0050084	0.00148982	0.013538	0.00627526	0.00400018	0.0121922	0.00065112	0.00755072
	18.21	0.006523	0.00977696	0.0112341	0.0105272	0.00533436	0.0100423	0.00713096	0.00798062		18.19	0.00539273	-0.00054696	0.00603114	0.00326878	0.0106657	0.012823	0.00276407	0.00952966
	18.39	0.003772	0.0108373	0.0187545	0.0134213	0.00854055	0.0124974	0.00773247	0.00732394		18.41	0.00439225	0.00321678	0.0149162	0.00386256	0.00390072	0.00924638	0.00691147	0.00651592
	18.61	0.00530224	0.00611275	0.012629	0.0168664	0.0108726	0.0131176	0.00203479	0.00466823		18.6	0.00127262	-0.00075307	0.0107096	0.00820895	0.00304491	0.0121032	0.00336201	0.011002
	18.81	0.00396665	0.0114894	0.0137984	0.0109182	0.00356597	0.0105842	0.00340942	0.00654253		18.81	0.00302249	-0.00035203	0.0127157	0.00372388	0.00334201	0.00966207	0.00398034	0.00910045
	19	0.00765723	0.0115542	0.0177253	0.015004	0.00705372	0.0100258	0.0026881	0.0100045		19	0.00374463	0.00308363	0.0190142	0.00616798	0.0078801	0.0112295	0.00430504	0.0110727
	19.2	0.00654848	0.00919511	0.0113928	0.0138731	0.00562456	0.0119604	0.00581656	0.0113723		19.2	0.00220701	0.00237663	0.0162752	0.00152359	0.00432457	0.00954369	0.00414401	0.010288
	19.41	0.00415283	0.0107553	0.0147058	0.0124779	0.0103531	0.0115579	0.00157939	0.00626813		19.39	0.00517774	0.00114962	0.0160426	0.00439857	0.0009662	0.0136424	0.00272265	0.00897931
	19.61	0.0054375	0.00967138	0.0152801	0.018019	0.00624857	0.0110202	0.00570373	0.00665505		19.61	-0.00165224	0.00181019	0.013186	0.00535916	0.00613776	0.00983629	0.00291271	0.011915
	19.81	0.00457806	0.0118208	0.0160242	0.0138596	0.0050506	0.0111465	0.00604335	0.0102056		19.81	0.00290377	0.00092139	0.00944424	0.0047902	0.00587596	0.0123128	0.00462461	0.00826392
	20	0.00809734	0.00867664	0.0157175	0.0137464	0.00849732	0.012498	0.00655317	0.00537024		20	0.00429069	0.0017492	0.0164169	0.00439709	0.0068131	0.00931249	0.00267019	0.0112417
	20.2	0.00777154	0.0151565	0.0131868	0.0175514	0.00961428	0.0128577	0.00650809	0.00547724		20.2	0.00273449	0.00260733	0.0105527	0.00715503	0.00487961	0.013537	0.00512058	0.0119536
	20.41	0.00522935	0.00779915	0.0205273	0.0159904	0.00600801	0.0125088	0.00543973	0.00899441		20.41	0.00741529	0.00318246	0.0131324	0.00520039	0.00320747	0.0124757	0.00330069	0.0108495
	20.61	0.00678126	0.00763012	0.0188975	0.0160393	0.0071008	0.0116955	0.00713662	0.00584054		20.61	-0.00077704	0.00176585	0.0135774	0.00965662	0.00795049	0.0123574	0.00380741	0.00790237
	20.81	0.00486333	0.00973622	0.0176201	0.0144508	0.00875024	0.0101128	0.00611695	0.00861385		20.81	0.0046545	0.00534949	0.0117039	0.00287611	0.00864432	0.00939705	0.00701065	0.0109801
	21	0.010164	0.00994609	0.0149624	0.0119255	0.00783709	0.0147178	0.00767361	0.00860487		21.01	0.00349124	0.00550374	0.0128806	0.0050692	0.00653211	0.0122926	0.00914762	0.00976557
	21.2	0.00637903	0.0142017	0.0117852	0.0181958	0.00449655	0.0139892	0.00596045	0.00746053		21.2	0.00246083	0.00271136	0.0111049	0.00909883	0.00808177	0.0114281	0.00467304	0.0113879
	21.4	0.00474319	0.0127173	0.0137634	0.0171415	0.00670367	0.00955794	0.00492326	0.0118144		21.4	0.00165231	-0.00020344	0.0156855	0.00858481	0.00655762	0.00928875	0.00109223	0.0130864
	21.59	0.00332626	0.0114224	0.0175704	0.0162227	0.00795158	0.0141123	0.00997825	0.00774577		21.59	-0.00198449	0.00053258	0.01165	0.00767826	0.00447063	0.0102242	0.0025663	0.00776503
	21.81	0.00151033	0.0128657	0.0145195	0.0186898	0.0085392	0.0147912	0.00337357	0.0106227		21.81	0.00178817	0.0004368	0.0168187	0.00622058	0.00552415	0.0131409	0.00567173	0.00951363
	22.01	0.00691304	0.0109726	0.0172127	0.0154144	0.00660685	0.0128729	0.00448652	0.0118134		22.01	0.00105317	0.00028998	0.0137467	0.00734727	0.00598844	0.0121312	0.00642371	0.0106723
	22.2	0.00523007	0.00951503	0.0147287	0.0149713	0.00883708	0.0118249	0.00564787	0.0117094		22.2	0.00248014	0.00123074	0.0122966	0.00471818	0.0069823	0.0158033	0.00687643	0.00924822
	22.4	0.00864009	0.00980577	0.0178899	0.0179253	0.00787048	0.0136229	0.0086553	0.00810348		22.4	0.00553362	0.00277337	0.0155366	0.00627175	0.00494667	0.0112907	0.00215056	0.00790126
	22.6	-0.00188721	0.0130376	0.0154283	0.0144724	0.0118158	0.0130406	0.00513264	0.00911642		22.6	0.00208314	0.00115948	0.0150821	0.00905449	0.00404566	0.013287	0.00348643	0.0100547
	22.81	0.00627644	0.0117631	0.0147176	0.0171368	0.0102418	0.014119	0.00473846	0.00960206		22.81	0.00564846	0.00162464	0.0125668	0.00567182	0.00392459	0.0106311	0.00416512	0.00815093
	23.01	0.00582761	0.0127918	0.012238	0.0166887	0.00684617	0.0125395	0.00290039	0.00550532		23.01	0.00417035	0.00452594	0.0144986	0.00551781	0.00350326	0.0115931	0.004041	0.00552817
	23.21	0.00808715	0.0115382	0.0166352	0.0185203	0.0091253	0.0142501	0.00392292	0.00875307		23.21	0.00330926	0.00610094	0.0146103	0.00561478	0.00652977	0.0105609	0.00135792	0.006223
	23.4	0.00851189	0.0138265	0.0135251	0.0137814	0.00692319	0.0118143	0.00561642	0.00916135		23.4	0.00654055	0.00166367	0.0158843	0.00498496	0.0061441	0.01006	0.00488948	0.0107271
	23.6	0.00569199	0.0107343	0.0192106	0.0141015	0.0103607	0.0132328	0.00644844	0.00779045		23.6	0.00287693	0.00352616	0.0104086	0.00507294	0.0118464	0.012281	0.00312819	0.0131882
	23.81	0.00908234	0.0149542	0.013744	0.0148934	0.0107965	0.0114955	0.00443851	0.0101595		23.81	0.00430962	0.00401012	0.0151645	0.0073705	0.00413909	0.0141042	0.001939	0.00779903
	23.99	0.00534971	0.0152342	0.0193586	0.0134128	0.00558978	0.0126169	0.00552642	0.0127003		24.01	0.00466771	0.00124976	0.0148198	0.0111575	0.0078284	0.0132304	0.00517591	0.00957038
	24.21	-0.00056999	0.013029	0.0165233	0.0141567	0.00525513	0.0111214	0.0028304	0.00992135		24.21	0.00179874	0.00421272	0.0136804	0.00207465	0.00616334	0.00924127	0.00674477	0.013751
	24.41	0.00604658	0.00895567	0.0189001	0.0172956	0.0107258	0.0121361	0.00489939	0.00584258		24.41	0.00154139	0.00071992	0.0173495	0.00874121	0.00527033	0.0127282	0.00795328	0.0127478
	24.6	0.00376923	0.0133794	0.0136383	0.0178604	0.00758417	0.017225	0.004324	0.00698551		24.6	0.00021328	-2.788e-05	0.0128842	0.0068857	0.00485701	0.0176592	0.00805831	0.00795055
	24.8	0.00541185	0.0130234	0.0179182	0.0156659	0.00770208	0.017444	0.0025787	0.00736176		24.8	0.00518219	0.00278606	0.0158861	0.00687618	0.00583523	0.0145869	0.00695923	0.0102728
	25.01	0.00563316	0.0134871	0.0191737	0.0165499	0.00894102	0.0100036	0.00724464	0.0105579		25.01	0.00602321	0.00183551	0.0157861	0.00468227	0.00744212	0.0125268	0.00653268	0.00981119
	25.21	0.00556807	0.0132154	0.0149483	0.0157884	0.0107723	0.0124987	0.00300938	0.00798149		25.21	0.00335187	0.00094355	0.0140996	0.00816665	0.0083076	0.0140287	0.00356026	0.00989619
	25.41	0.00959506	0.0117716	0.018721	0.0167432	0.00734664	0.0119434	0.00408706	0.00904632		25.41	0.00667816	0.00506015	0.0148431	0.00457129	0.0071687	0.0125833	0.00347109	0.0108948
	25.62	0.00772819	0.0140647	0.0155409	0.0191208	0.00802085	0.0138245	0.00687517	0.00917624		25.6	0.00332131	0.00207764	0.0137415	0.00785908	0.0109692	0.0106307	0.00364537	0.0104108
	25.8	0.00819936	0.0113451	0.0151365	0.0187968	0.0114586	0.0120328	0.00376753	0.00977949		25.8	0.00707963	0.00618253	0.0195083	0.00297271	0.00553161	0.0150562	0.00551599	0.0110908
	26.01	0.00943495	0.0127664	0.0164291	0.0185053	0.0104064	0.0134891	0.00544	0.0107259		26.01	0.00381926	0.00202528	0.0187587	0.00667466	0.00365933	0.0169594	0.00441215	0.01362
	26.21	0.00929726	0.0148933	0.0160909	0.0148005	0.00936706	0.0156826	0.00836064	0.0116149		26.19	0.00139771	0.00697607	0.013201	0.00871971	0.00657495	0.0104232	0.00695622	0.0104635
	26.41	0.00615369	0.0140775	0.0187912	0.0189454	0.0132982	0.0139553	0.00491127	0.00757435		26.41	0.00611274	0.00389652	0.0162424	0.0106058	0.00725441	0.0140475	0.00554953	0.0102673
	26.61	0.00846856	0.0156135	0.0194111	0.0181031	0.00422147	0.015233	0.00838682	0.0101556		26.61	0.00639632	0.0015768	0.0136925	0.00545202	0.0118205	0.010793	0.00385168	0.00973193
	26.8	0.0067609	0.0117726	0.0154972	0.0154379	0.0116521	0.0155102	0.00609665	0.0112952		26.8	0.0033713	0.00534848	0.0132235	0.00728876	0.00611025	0.0132482	0.00315453	0.00933931
	27	0.00646764	0.0116362	0.0140721	0.0160975	0.0099139	0.0193557	0.00541296	0.00858589		27	0.00529136	-7.378e-05	0.0158788	0.00563812	0.00959532	0.0135526	0.0063027	0.00834873
	27.21	0.00480858	0.0120914	0.0162359	0.0151835	0.00566066	0.0138872	0.00383334	0.00895084		27.21	0.00240866	0.00399278	0.0144836	0.00565302	0.00788984	0.0152105	0.00560001	0.00665188
	27.41	0.00694229	0.0161195	0.0165896	0.0162822	0.00456508	0.0117535	0.00101222	0.0132117		27.41	0.00463887	0.00487908	0.0156225	0.00467931	0.00420925	0.0103138	0.00651589	0.0116611
	27.61	0.0061473	0.0103731	0.0192334	0.0179707	0.0130165	0.0142555	0.00710791	0.00975774		27.61	0.00475344	-0.00022464	0.0152908	0.00897756	0.00365641	0.0100201	0.0114711	0.0160666
	27.8	0.0068065	0.0135915	0.0152397	0.0180115	0.00727587	0.0141027	0.00864796	0.00949307		27.8	0.00502665	-0.00056119	0.0108543	0.0103638	0.00798598	0.00898688	0.00627804	0.0123396
	28	0.00728631	0.0134428	0.0158672	0.0212373	0.0114215	0.0131841	0.00578498	0.00738306		28.01	0.0030412	0.00376228	0.0189371	0.00961318	0.00679356	0.0139804	0.0023932	0.0113684
	28.2	0.00574363	0.0150118	0.0156093	0.0177963	0.00927842	0.013691	0.00896822	0.00999789		28.21	0.00522428	0.00490518	0.0150047	0.00744411	0.00412354	0.013209	0.00660597	0.00701718
	28.39	0.00702829	0.0146739	0.0197607	0.0156872	0.00813538	0.0168873	0.00918303	0.0101047		28.41	0.00196079	-0.00176158	0.014511	0.00615516	0.00547409	0.0153093	0.00771944	0.0103493
	28.61	0.00335028	0.0124076	0.0177523	0.016528	0.00922155	0.013924	0.00594486	0.0113372		28.61	0.00722552	0.00332663	0.0167019	0.00064704	0.0068213	0.0135974	0.00498162	0.00964363
	28.81	0.00709872	0.0129694	0.0195683	0.0159935	0.00964194	0.0193934	0.00701829	0.00936859		28.81	0.00388103	0.0016193	0.0137533	0.00912079	0.0056886	0.0155973	0.00442295	0.0129824
	29	0.00600515	0.0123181	0.0193092	0.0161813	0.0121276	0.0146416	0.00903808	0.0100979		29	0.0020907	0.00356637	0.0135579	0.0100131	0.0075552	0.011185	0.00744788	0.0105535
	29.2	0.00292805	0.0126035	0.0191801	0.0156458	0.0125795	0.0155507	0.00528683	0.0107125		29.2	0.00028303	0.00073234	0.0125207	0.00785477	0.00766594	0.0156831	0.00134569	0.0133201
	29.41	0.00703372	0.0120917	0.0191364	0.017818	0.0132626	0.0142175	0.00756942	0.0096		29.41	0.00201711	0.0047804	0.015907	0.00564786	0.00241303	0.0139089	0.00706246	0.00873063
	29.61	0.00664119	0.0122533	0.0133733	0.0188321	0.00937517	0.0138266	0.00442739	0.0117226		29.61	0.00536596	0.00185305	0.0159459	0.00616354	0.00696036	0.0149059	0.0071432	0.0100704
	29.81	0.00775266	0.0149021	0.021828	0.0202494	0.0110178	0.0169809	0.0050987	0.00831324		29.81	0.00437868	0.00234442	0.0158633	0.00873571	0.0028924	0.0152408	0.00554317	0.011677
	30	0.00587119	0.00999728	0.0202393	0.0174582	0.0147763	0.0134105	0.00765929	0.00849083		30.01	0.00467057	0.00402495	0.0145951	0.012166	0.00332849	0.0166592	0.0086651	0.011183
	30.19	0.00586919	0.0136967	0.0200571	0.0192965	0.0135704	0.0178408	0.00498121	0.0107952		30.2	0.00471439	0.00278119	0.0168615	0.00752437	0.00949408	0.0119565	0.00339226	0.0151711
	30.4	0.00681634	0.00992551	0.0179485	0.0218232	0.00889363	0.0146356	0.00472276	0.0104997		30.4	0.00663812	0.00458285	0.0164412	0.00993456	0.00514715	0.0152948	0.00693558	0.0104867
	30.61	0.00445519	0.0129952	0.0193683	0.0142042	0.00884552	0.016778	0.0051205	0.0084716		30.61	0.00274709	0.00414689	0.0105042	0.0061143	0.0107882	0.016316	0.00994129	0.00846894
	30.79	0.0094108	0.0094489	0.0195104	0.0192627	0.0121542	0.0166023	0.00693865	0.0109822		30.81	0.00394814	0.00266274	0.0149313	0.0134906	0.00916237	0.0191947	0.0069927	0.0130444
	31.01	0.00500139	0.0131631	0.0180939	0.0171522	0.0144676	0.0145513	0.0102898	0.0112269		31	0.00459787	0.00031166	0.0181116	0.0114322	0.00923116	0.0164971	0.00741862	0.0122708
	31.2	0.00816564	0.0150301	0.0160514	0.0136859	0.00861225	0.0144806	0.00976094	0.00771393		31.2	0.00511296	0.00385912	0.0131097	0.00764658	0.00760973	0.0145861	0.00696484	0.0132595
	31.39	0.00675662	0.0116416	0.0172632	0.0163012	0.0138907	0.0181155	0.00491092	0.00904594		31.4	0.00291709	0.00230298	0.0135455	0.00635361	0.0092802	0.011111	0.00457522	0.0129587
	31.61	0.00660851	0.0133286	0.0152302	0.0172064	0.0138308	0.0184481	0.00396674	0.00973839		31.61	0.00654383	0.00370137	0.0142303	0.00491612	0.00874114	0.0122148	0.0021873	0.0121755
	31.81	0.00794363	0.012012	0.0227193	0.0181663	0.0145754	0.0165459	0.00869774	0.0074127		31.81	0.00715566	0.00053571	0.0174049	0.00717081	0.00789055	0.0150813	0.00421712	0.0117516
	32	0.00219504	0.00748324	0.020094	0.0177277	0.0105298	0.0161881	0.0102701	0.0132496		32.01	0.0053955	0.00071538	0.0172192	0.00824876	0.00341492	0.0119572	0.00810303	0.010709
	32.21	0.00805727	0.0148702	0.0214896	0.0183769	0.0116834	0.0159694	0.00907609	0.0106235		32.21	0.00384721	0.005423	0.0174936	0.00990452	0.00381785	0.0160377	0.00484568	0.00690222
	32.4	0.00466711	0.0142979	0.0177085	0.017143	0.00498651	0.0174756	0.00825781	0.0108576		32.39	0.00217308	0.00228127	0.0177969	0.00808915	0.00418852	0.0106494	0.00759812	0.00860667
	32.59	0.00878289	0.0150697	0.0189249	0.0167194	0.00723261	0.01749	0.00721066	0.00881115		32.6	0.00657014	0.00544714	0.0137167	0.00832636	0.00734991	0.0169852	0.0105182	0.00965894
	32.81	0.00388216	0.014376	0.0177205	0.0220913	0.00912498	0.0181161	0.00726076	0.00842058		32.81	0.00520299	0.00455623	0.0165005	0.0115688	0.0103866	0.014736	0.00716716	0.00773316
	33.01	0.00475097	0.014487	0.0223535	0.0202959	0.0129655	0.0163434	0.0100554	0.0104421		33.01	0.00094479	0.00151513	0.0191832	0.0116269	0.00873264	0.0154094	0.00710323	0.00961294
	33.21	0.00561976	0.0132663	0.0237286	0.018079	0.0129175	0.0171306	0.00585633	0.0152335		33.2	0.00461518	0.00249241	0.0140602	0.00943646	0.0077837	0.0139533	0.00868405	0.012407
	33.42	0.0100981	0.0132272	0.020646	0.0177881	0.0119409	0.0171998	0.00950754	0.0102553		33.4	0.00463065	0.00434675	0.0185169	0.0111174	0.00843459	0.0139675	0.00731261	0.00970908
	33.6	0.0105449	0.0123743	0.0205537	0.0198754	0.0125714	0.0159189	0.0111729	0.013267		33.59	0.00471635	0.00457371	0.0181309	0.00831256	0.00560057	0.013063	0.00659075	0.00841932
	33.81	0.00339013	0.0153242	0.0192703	0.0176844	0.0122927	0.0191927	0.004864	0.00752353		33.81	0.00442679	0.00373898	0.013396	0.00735227	0.0076747	0.0146	0.00905251	0.010607
	34.01	0.0113287	0.0126554	0.02099	0.016996	0.0122489	0.0169201	0.00578524	0.0117197		34.01	0.00613383	0.00329957	0.0174082	0.00747251	0.00720767	0.012162	0.00826199	0.0132189
	34.21	0.00494096	0.0131868	0.0210788	0.0162526	0.00895383	0.0158624	0.00568292	0.0121595		34.21	0.00108611	0.00231236	0.019801	0.00878311	0.00593266	0.0141302	0.00630674	0.0112331
	34.41	0.00528294	0.0158585	0.0195793	0.0204971	0.011972	0.0207741	0.00726692	0.0102021		34.41	0.00429883	-0.00086339	0.0164499	0.0120695	0.00780764	0.0107859	0.00536546	0.0115609
	34.59	0.00741403	0.0146926	0.0199681	0.0215305	0.00888989	0.0193018	0.00989638	0.0122307		34.6	0.00293259	0.00289471	0.0179853	0.00917585	0.00966773	0.0153786	0.00455914	0.0112253
	34.8	0.00807273	0.015422	0.0195279	0.0211047	0.011181	0.0198583	0.00777185	0.00866696		34.8	-0.00091589	0.00510676	0.0180327	0.00889686	0.00290313	0.0159113	0.00597917	0.0112644
	35.01	0.0119498	0.01653	0.0219292	0.0190536	0.0138403	0.0164837	0.00807719	0.0110241		35.01	0.0019235	0.0037528	0.016306	0.00695341	0.00842922	0.0127561	0.0106086	0.0126946
	35.19	0.00589746	0.018166	0.021604	0.0174834	0.0108992	0.019266	0.00675981	0.0074539		35.22	0.00273242	0.00474356	0.0177605	0.0096165	0.00765022	0.0152417	0.0107779	0.0108922
	35.41	0.00783987	0.0154869	0.0190425	0.022898	0.00775318	0.0204421	0.0103967	0.012271		35.4	0.00549498	0.00382157	0.0165144	0.0101683	0.00747814	0.0148019	0.00556146	0.0130104
	35.61	0.00861734	0.012414	0.022688	0.0201458	0.0100549	0.0130856	0.00744602	0.00955477		35.6	0.00327381	0.0026408	0.0196974	0.00792573	0.00662708	0.0194951	0.00456488	0.00982761
	35.79	0.0036917	0.0168367	0.0207878	0.0217971	0.0100492	0.0203879	0.0108133	0.0135823		35.8	0.00777756	0.00409382	0.0133948	0.0090003	0.00658702	0.0186419	0.00902684	0.0130167
	36	0.0103883	0.0148755	0.0179037	0.0170112	0.0113928	0.0190196	0.0100696	0.0143841		36.01	0.00285933	0.00285889	0.0156237	0.011091	0.00523561	0.0106248	0.0114484	0.0104416
	36.21	0.0105462	0.0154729	0.0207626	0.0224066	0.0127685	0.0147332	0.0108395	0.00978357		36.21	0.00183553	0.00216961	0.0161828	0.0058328	0.00710704	0.0164063	0.010898	0.00930597
	36.39	0.00580808	0.0172953	0.0232785	0.0186868	0.0153392	0.0182201	0.00839441	0.0123249		36.4	0.00112683	0.00514475	0.0183087	0.010478	0.00717362	0.0122893	0.00582322	0.00834179
	36.61	0.00671707	0.0149801	0.0214209	0.0157304	0.0148544	0.0160756	0.0078445	0.0106684		36.62	0.00425831	0.00074284	0.0144335	0.00451307	0.00862092	0.0152777	0.00718291	0.00856728
	36.8	0.0110311	0.0183228	0.0179107	0.0246071	0.0144166	0.0219274	0.00930079	0.0106243		36.8	0.0049605	0.0011801	0.0161618	0.010107	0.00953075	0.0151804	0.00416492	0.0123613
	36.99	0.00935647	0.0135078	0.0228812	0.0188852	0.0150979	0.0187037	0.00941551	0.00652799		37	0.00202088	0.00441485	0.0166905	0.010449	0.00857026	0.0168131	0.0085364	0.0159027
	37.21	0.00780348	0.0138269	0.0181582	0.0182955	0.0118697	0.0180848	0.0101629	0.0116612		37.21	0.00341763	0.00111541	0.0184814	0.00950772	0.0106197	0.0159338	0.00421533	0.0107622
	37.41	0.00699442	0.0154841	0.0242966	0.0199069	0.0114922	0.018192	0.00942621	0.0134913		37.41	0.005169	0.00536187	0.0169382	0.00832136	0.00934682	0.0158017	0.010467	0.0109656
	37.6	0.0104277	0.0147198	0.0213494	0.0192205	0.0142549	0.0182804	0.00871799	0.00816646		37.61	0.003752	0.00510014	0.0186345	0.0142914	0.00668468	0.0177728	0.00775032	0.00999499
	37.8	0.00926776	0.0148834	0.0195237	0.0190977	0.00787303	0.0179071	0.0104545	0.0109095		37.8	0.00399942	0.00374907	0.0154197	0.0104274	0.0091117	0.016522	0.00804185	0.0151425
	38	0.00545373	0.0147443	0.0190349	0.0177863	0.0128943	0.0175389	0.00686542	0.0115782		38	0.00259858	0.00422234	0.0171415	0.00827977	0.0111824	0.0142592	0.0094802	0.0102936
	38.19	0.00622776	0.0143851	0.0193235	0.0180584	0.00943313	0.0194783	0.00519502	0.0144599		38.2	0.00445221	0.00535452	0.0165281	0.0069602	0.00687452	0.0165304	0.00732619	0.011152
	38.41	0.00908109	0.0152252	0.018795	0.020506	0.0137574	0.0191558	0.00438735	0.0115761		38.41	0.00574579	0.00414348	0.0189241	0.00987529	0.00694302	0.0141311	0.0079454	0.0105265
	38.61	0.00647061	0.0146533	0.0231639	0.0153954	0.0123498	0.0167837	0.0124179	0.0116689		38.61	0.00387585	0.00097644	0.0163298	0.0065766	0.010785	0.0168988	0.0109959	0.0142565
	38.8	0.00685379	0.0144789	0.0228307	0.0196799	0.0103782	0.017775	0.0115452	0.0150644		38.81	0.00685391	0.00623915	0.0186851	0.0072887	0.00942933	0.015447	0.00580261	0.0127285
	39	0.00993056	0.0161122	0.0197164	0.0198068	0.00909303	0.0158325	0.00854159	0.0107302		39	0.00248721	0.00541144	0.0169713	0.0118816	0.00728303	0.0138853	0.00410587	0.0143207
	39.2	0.00508172	0.0124307	0.022985	0.0180906	0.0119062	0.0152888	0.0121049	0.0108632		39.2	0.00552375	0.00407782	0.0154956	0.0105547	0.00836982	0.0132984	0.00833698	0.0156025
	39.39	0.00670402	0.016213	0.0256075	0.0202165	0.00834159	0.0186462	0.00722827	0.0143266		39.41	0.00737391	0.00244745	0.0152322	0.00969681	0.00702628	0.01802	0.00507484	0.0120853
	39.61	0.00603678	0.0134013	0.0197815	0.0181002	0.00825921	0.021612	0.00581391	0.0152067		39.61	0.00480815	0.00155632	0.0205015	0.0090648	0.0096224	0.0174639	0.0083337	0.015277
	39.81	0.00587425	0.014141	0.0217024	0.0221959	0.0105423	0.0189051	0.0106608	0.00971074		39.8	0.00339476	0.00368914	0.0187787	0.0105902	0.00587949	0.0146133	0.00603246	0.0125545
	40.01	0.00840974	0.0151207	0.0190843	0.0215829	0.00943196	0.015641	0.00502371	0.0133533		40.01	0.0035761	0.00777086	0.0183454	0.00388093	0.0118211	0.0127743	0.0104888	0.0106109
	40.2	0.0100415	0.0153622	0.0212537	0.0208239	0.0123929	0.0191884	0.00477645	0.00842858		40.2	0.00445962	0.00589525	0.0194704	0.00677856	0.00752069	0.014912	0.00855698	0.0139488
	40.4	0.00835746	0.0146138	0.0207355	0.0192897	0.010718	0.0201164	0.00772225	0.0138434		40.39	0.00620364	0.00145648	0.0196575	0.0102864	0.0081357	0.018121	0.00828829	0.00849092
	40.61	0.0111261	0.0183513	0.0232402	0.0196367	0.0125571	0.0173675	0.00682486	0.0128408		40.61	0.00637477	0.00502521	0.0159138	0.0101067	0.00603656	0.014973	0.00840913	0.0140054
	40.81	0.0103172	0.0131734	0.0227108	0.0218077	0.0112745	0.0233478	0.00623563	0.0121639		40.81	0.00358068	0.00391914	0.0169821	0.00916478	0.00593337	0.015964	0.00733327	0.0134852
	41.01	0.00941127	0.0146628	0.0215187	0.0183567	0.010148	0.020917	0.0104839	0.0132361		41.01	0.00578281	0.0057582	0.0219049	0.00904275	0.00689259	0.0147215	0.00961651	0.0118871
	41.2	0.00655235	0.0121251	0.0231648	0.0195417	0.0129597	0.0211464	0.00986445	0.0108224		41.2	0.00330603	0.00108639	0.0226333	0.010211	0.0129996	0.0184587	0.0128677	0.00992002
	41.39	0.00964381	0.0179165	0.0217747	0.0236841	0.013884	0.0213342	0.00759506	0.0131745		41.4	0.00262381	0.00076823	0.0223231	0.00830815	0.00581568	0.017245	0.00707845	0.0109522
	41.61	0.0104243	0.0163481	0.0267644	0.021162	0.011103	0.0203313	0.00806541	0.00995464		41.61	0.00229968	0.00355216	0.0176438	0.00899061	0.0148827	0.0168549	0.00779382	0.0109468
	41.81	0.00669186	0.0177775	0.0246325	0.022648	0.0172327	0.0196845	0.00784748	0.0118252		41.81	0.00790355	0.00092584	0.0167162	0.0101086	0.00832785	0.0172184	0.00884222	0.0101582
	42	0.00922731	0.0158728	0.0267801	0.0192742	0.0113368	0.0220274	0.00706472	0.00826264		42.01	0.00736277	0.00116385	0.0148003	0.00975171	0.00369725	0.0145723	0.00824705	0.0129648
	42.21	0.003806	0.0163222	0.0227152	0.022143	0.0158954	0.0199279	0.00794364	0.0156007		42.2	0.00425471	0.00181304	0.0193966	0.00681167	0.00597593	0.0184865	0.00930057	0.0146524
	42.4	0.0103619	0.0161132	0.0235157	0.0214149	0.00938208	0.0165574	0.00816424	0.0131005		42.4	0.00394954	0.00625226	0.0197895	0.00967558	0.00946599	0.015444	0.00932736	0.0145881
	42.59	0.0079201	0.0186755	0.0250392	0.0191282	0.015382	0.0211162	0.011533	0.0122272		42.6	0.0040679	0.00373881	0.0149719	0.01238	0.00873127	0.0155122	0.00817713	0.0131317
	42.81	0.00869726	0.0131271	0.0225001	0.022617	0.00771892	0.0218482	0.0100598	0.0103947		42.81	0.00457116	0.00168181	0.0200021	0.00974105	0.00806387	0.0150518	0.00764984	0.0164975
	43.01	0.0123401	0.0140182	0.0205766	0.0167968	0.0146763	0.0177688	0.0127194	0.0126995		43.01	0.00310067	0.00553689	0.0181164	0.00756684	0.00768819	0.0175362	0.00789615	0.0119515
	43.2	0.00933192	0.019165	0.0247759	0.0227685	0.0117911	0.0186795	0.012684	0.0126785		43.21	0.00872293	0.00298105	0.019503	0.00890586	0.00767411	0.0162742	0.00659409	0.0108186
	43.4	0.0113986	0.0150315	0.0212781	0.0235266	0.012856	0.017958	0.0112249	0.0104005		43.4	0.00537435	0.00855053	0.0192188	0.0131953	0.00653678	0.0199631	0.00454395	0.0121167
	43.6	0.00989294	0.0138593	0.0243157	0.0199644	0.00816259	0.0221841	0.0107135	0.0141189		43.6	0.00660597	0.00562008	0.0181386	0.00706748	0.0077013	0.0142132	0.00885945	0.0129291
	43.79	0.00622831	0.0161323	0.0222098	0.020802	0.00930119	0.0185956	0.0103086	0.014548		43.81	0.00213533	0.00179421	0.0173413	0.0105929	0.00614134	0.0164638	0.00661441	0.0100755
	44.01	0.00932861	0.0194903	0.0255474	0.0231132	0.0101521	0.0215296	0.00723834	0.0123119		44.01	0.00588878	0.00351751	0.0172347	0.0161576	0.00768352	0.0159154	0.00649822	0.0106614
	44.21	0.0086086	0.0128139	0.0262886	0.0235397	0.00904115	0.0208145	0.00794431	0.0148249		44.21	0.00187629	0.00486264	0.017596	0.00806539	0.01214	0.0201917	0.00556793	0.00673784
	44.4	0.00595015	0.0152842	0.0244447	0.0239713	0.0132686	0.02197	0.0034056	0.0145556		44.41	0.00246451	0.00433188	0.0198979	0.0106219	0.00713387	0.0158688	0.00475152	0.00958583
	44.6	0.00980341	0.0135893	0.0252067	0.0235064	0.0151118	0.020569	0.00931658	0.0148618		44.6	0.00591136	0.0083667	0.0203821	0.00663403	0.00797371	0.0165592	0.00929383	0.0111446
	44.8	0.0103059	0.018975	0.0241822	0.0271671	0.0117463	0.0232315	0.0103214	0.0123471		44.8	0.00801913	0.00335046	0.0174277	0.0113242	0.0070094	0.0182854	0.0102067	0.0138921
	44.99	0.00906817	0.0194846	0.0202902	0.0208052	0.00912348	0.0194168	0.0114219	0.016354		45.01	0.00268851	0.00012192	0.0152971	0.00690176	0.0081374	0.0157073	0.00642738	0.00865988
	45.21	0.00952851	0.0185821	0.0284561	0.020015	0.0112892	0.0226154	0.0130457	0.0132378		45.21	0.00587346	0.00082498	0.0170335	0.0070943	0.00704843	0.0164242	0.013039	0.0129793
	45.41	0.0119749	0.0197145	0.0242326	0.0162745	0.013762	0.0202302	0.0102874	0.0141101		45.4	0.00630279	-0.00013459	0.0207996	0.0139931	0.00693016	0.0182514	0.00733596	0.0112915
	45.6	0.00817801	0.0194055	0.0230044	0.0227828	0.0106764	0.0219644	0.0089944	0.0116891		45.61	0.00499264	0.00669505	0.0180904	0.0102816	0.00708186	0.0149568	0.010563	0.0097412
	45.8	0.00917872	0.0175598	0.025782	0.021576	0.00944255	0.0195889	0.0110186	0.0139765		45.8	0.00366477	0.00216444	0.0168938	0.00630289	0.0096473	0.0210958	0.00661569	0.0138717
	46	0.00664552	0.0161468	0.0232434	0.0186685	0.015734	0.0257547	0.00996692	0.0105268		45.99	0.00455849	0.0028308	0.0198729	0.0081679	0.00892886	0.0186782	0.00838953	0.0114457
	46.19	0.00946822	0.0143632	0.021137	0.0220184	0.0121922	0.0237613	0.0141833	0.0129941		46.21	0.00840038	0.00312969	0.0169297	0.0116176	0.00574349	0.01591	0.00245084	0.0138561
	46.41	0.0101436	0.0181501	0.0256483	0.0207996	0.0133798	0.0223543	0.011729	0.012889		46.41	0.00161646	0.00371667	0.0143675	0.00703995	0.00529881	0.0182447	0.00507328	0.00794494
	46.61	0.0108262	0.0186403	0.0227131	0.0257932	0.012728	0.0200178	0.00848409	0.0147531		46.61	0.0040773	0.00175272	0.0191652	0.0128732	0.00991476	0.0180068	0.00682504	0.0144472
	46.8	0.00666809	0.0171798	0.0218642	0.0210686	0.0108489	0.0181474	0.00944175	0.0132033		46.8	0.00362518	0.0067768	0.018776	0.0121095	0.0110963	0.0177782	0.00758121	0.0130534
	47	0.00791683	0.0166578	0.0245716	0.0211131	0.0150944	0.023394	0.0137216	0.0117906		47	0.0094215	0.00395162	0.0171376	0.0112993	0.00767291	0.0152699	0.00564765	0.00945924
	47.21	0.00821126	0.0161076	0.0243352	0.0221048	0.0155816	0.0188897	0.00983173	0.0154835		47.19	0.00359576	0.00522786	0.0193282	0.0101169	0.00853883	0.0188646	0.00470479	0.0144999
	47.41	0.010303	0.0177211	0.0263958	0.0232311	0.0128546	0.0195692	0.00760082	0.00992078		47.41	0.00233424	0.0085554	0.0201314	0.00966142	0.00720921	0.0110853	0.00874509	0.0118228
	47.61	0.0127527	0.0205891	0.0267706	0.0188175	0.0123617	0.0209494	0.00973968	0.0144293		47.61	0.00573993	-0.00041062	0.0194714	0.00925834	0.00289358	0.016911	0.00628563	0.0131393
	47.8	0.00592779	0.0210547	0.024954	0.0198017	0.0119934	0.0225602	0.00923237	0.0119747		47.81	0.00620194	0.00050701	0.0173918	0.00875775	0.00836823	0.0188251	0.00632357	0.0130951
	48	0.0121075	0.0189876	0.0250634	0.0258693	0.0144082	0.0203412	0.00975215	0.0149193		48	0.00442403	0.00297376	0.0179571	0.00879819	0.00876041	0.0171362	0.0065829	0.0113822
	48.2	0.00793035	0.0167726	0.0197222	0.0233194	0.0139517	0.0193005	0.00881005	0.0127175		48.2	0.00115169	0.00439822	0.0185376	0.0116825	0.00914974	0.0175474	0.00614351	0.0121397
	48.41	0.00991863	0.0168083	0.0226771	0.0204617	0.0142202	0.0185425	0.00697544	0.0150042		48.41	0.00599608	0.00199667	0.0197971	0.00638427	0.00727642	0.0169707	0.00953007	0.00918809
	48.61	0.0118397	0.0165798	0.0222926	0.0244021	0.0103972	0.0230465	0.00666325	0.0113607		48.61	0.0072815	0.00665702	0.017156	0.0111059	0.0066366	0.0161682	0.00437406	0.0101635
	48.81	0.00625644	0.0176303	0.0298723	0.0222245	0.0132534	0.0213716	0.00839469	0.0123082		48.81	0.00454218	0.00517974	0.0226861	0.0149985	0.00692013	0.0174102	0.00692069	0.0159594
	49	0.0117472	0.0172301	0.0228741	0.0212293	0.0126456	0.0209408	0.0105744	0.00893081		49	0.00267959	0.00365619	0.0168299	0.00867767	0.0113306	0.0112575	0.00606355	0.0158382
	49.2	0.00580269	0.0192413	0.0246293	0.0197418	0.010083	0.0201361	0.0132499	0.0133514		49.2	0.00396541	0.00863043	0.0196293	0.00675299	0.00600032	0.0161884	0.00871999	0.0135955
	49.39	0.00923014	0.0191873	0.0246475	0.0206921	0.0144125	0.0182323	0.010648	0.0176752		49.39	0.00264631	-0.00017108	0.0155761	0.00736493	0.00710523	0.0175394	0.00622355	0.0144583
	49.61	0.00915254	0.0160766	0.0260335	0.0219452	0.0145942	0.0238308	0.0169979	0.0127668		49.61	0.0100771	-0.00184414	0.0167821	0.00588054	0.00819707	0.0183676	0.00382875	0.012276
	49.81	0.00830039	0.0175627	0.0231832	0.0237749	0.0132286	0.0239175	0.0132121	0.0157335		49.81	0.00121863	-0.00051312	0.0146207	0.00958514	0.00705449	0.0189668	0.00627621	0.0122221
	50	0.0106384	0.0159551	0.0228105	0.02217	0.0142597	0.0211324	0.012134	0.0140522		50.01	0.00600539	0.004248	0.0197833	0.0126388	0.00945221	0.0127957	0.00747282	0.0120146
	50.2	0.00973416	0.0172237	0.0239651	0.0208395	0.0147353	0.0198561	0.00916944	0.0117413		50.2	0.00262214	0.00307442	0.01919	0.00959131	0.00964283	0.017634	0.00831905	0.0130371
	50.4	0.00928625	0.0192055	0.025399	0.0210751	0.0138961	0.0198147	0.0103095	0.0150038		50.4	0.00557589	0.00465639	0.0179819	0.0139172	0.00685156	0.0138346	0.00931703	0.0122402
	50.61	0.00563516	0.017764	0.023717	0.019983	0.0123704	0.0212959	0.00888949	0.0113581		50.61	0.00499511	0.00920629	0.0161727	0.00702181	0.0110026	0.0154106	0.00620701	0.0121258
	50.81	0.00683101	0.0178461	0.0253	0.0239426	0.0114772	0.019806	0.00705881	0.0109542		50.79	0.00641815	0.00192579	0.018346	0.00589765	0.00902232	0.0181629	0.0114237	0.0143561
	51.01	0.00656516	0.0162342	0.0277174	0.0189401	0.0129789	0.0200427	0.00757371	0.0113153		51.01	0.00470835	0.00427745	0.020688	0.00884297	0.00516531	0.0197335	0.00650503	0.012149
	51.2	0.0105821	0.0142138	0.0273411	0.0236964	0.0140406	0.0236931	0.0123502	0.0147884		51.2	0.00459187	0.00459866	0.0188943	0.00615649	0.0105979	0.0143316	0.0107249	0.0137035
	51.4	0.00866486	0.0185688	0.0206913	0.0266027	0.0112888	0.0204557	0.00903057	0.0159365		51.4	0.00162371	0.00351378	0.0197665	0.00758797	0.00766786	0.01523	0.0024927	0.0141794
	51.6	0.0093801	0.0178471	0.0255675	0.019614	0.0136526	0.0197622	0.0103953	0.01411		51.61	0.00351113	0.00421267	0.0187699	0.00872861	0.00679605	0.0135718	0.00735756	0.0111991
	51.79	0.0076931	0.0197918	0.0256966	0.0172539	0.0147303	0.0199011	0.00937984	0.0114151		51.81	0.00362229	0.00475597	0.0153109	0.00980036	0.00757938	0.0165449	0.00644179	0.0130222
	52.01	0.00659074	0.0162309	0.0273811	0.0241082	0.0146413	0.0207769	0.0117265	0.00931797		52.01	0.00284178	0.00320254	0.0205269	0.0082251	0.00974601	0.0172108	0.00513937	0.0148987
	52.21	0.00684878	0.0190884	0.0279517	0.024004	0.0151524	0.0201371	0.00738746	0.0126833		52.2	0.00511473	0.00504584	0.0164089	0.00699399	0.00764271	0.0182538	0.00667595	0.0125746
	52.4	0.00997223	0.0197369	0.027763	0.0202781	0.0124023	0.0241381	0.00957566	0.0148159		52.4	0.00435012	0.00557573	0.0195621	0.0078343	0.00730886	0.0167064	0.00736546	0.0104059
	52.6	0.0115291	0.016493	0.0268189	0.0223379	0.0120621	0.0214346	0.012859	0.0168938		52.6	0.00398911	0.00598521	0.0182389	0.0103837	0.0106729	0.0133105	0.00727923	0.00995892
	52.81	0.00894867	0.018981	0.02286	0.0233287	0.0144321	0.0217616	0.00832083	0.0135094		52.79	0.00410102	0.00227608	0.0191858	0.0105927	0.0101955	0.0127541	0.0120664	0.0118509
	53.01	0.0116325	0.0156649	0.0231084	0.0221882	0.010967	0.0221103	0.00770871	0.0136169		53.01	0.00835945	0.00449814	0.0180808	0.00814004	0.00388158	0.0138946	0.00755834	0.0105376
	53.21	0.00611845	0.0154547	0.0215217	0.0252637	0.0101829	0.0174066	0.0120198	0.0131754		53.21	0.00156604	0.00608011	0.0185837	0.007455	0.00869638	0.0170522	0.00731131	0.0069781
	53.41	0.00963834	0.0161052	0.022631	0.0249731	0.0144417	0.0229215	0.0117622	0.0159373		53.4	0.00724401	0.00399671	0.0176496	0.00625234	0.0103203	0.0149011	0.00656457	0.0124245
	53.6	0.010317	0.0191969	0.0305573	0.027713	0.0171723	0.022058	0.00775213	0.0141291		53.6	0.00426326	0.00185519	0.0190305	0.010377	0.0117943	0.018677	0.00493364	0.0103083
	53.8	0.0101071	0.0153671	0.0249803	0.0232093	0.0132885	0.0221782	0.0118204	0.0146719		53.8	0.00803965	0.00257141	0.0173668	0.00827276	0.00183158	0.0157111	0.00539317	0.00598657
	54.01	0.00893497	0.0158098	0.0300091	0.0234475	0.00877084	0.0216895	0.00795939	0.0155643		54.01	0.00702537	0.00539008	0.01848	0.0101196	0.00772581	0.0166925	0.00627401	0.00992202
	54.21	0.0109823	0.0173307	0.0238583	0.0232159	0.0149159	0.0265129	0.0100995	0.0131655		54.21	0.00304498	0.0029875	0.0227951	0.0114004	0.00823641	0.020271	0.00837868	0.00860156
	54.41	0.0101482	0.016565	0.0214524	0.0261668	0.0155552	0.0215551	0.010382	0.0181118		54.41	0.00091418	0.00501656	0.0173822	0.00973747	0.0090813	0.0176543	0.00487167	0.0160865
	54.6	0.0107785	0.0170524	0.0268485	0.0233918	0.0174083	0.020074	0.00990754	0.0165941		54.6	0.00161798	0.0009435	0.0227081	0.00891093	0.00748511	0.0142768	0.00770622	0.0143637
	54.8	0.0112506	0.0204758	0.0287456	0.0220257	0.0139555	0.0242087	0.00768479	0.0121722		54.8	0.00127758	0.0024605	0.0145652	0.00779686	0.00859048	0.015326	0.00752473	0.0134542
	55.01	0.0086067	0.0169108	0.0299081	0.0214581	0.0129808	0.0235217	0.0133899	0.00914826		55.01	0.00228768	0.0016387	0.0196825	0.00949357	0.00741908	0.0193039	0.00600179	0.0115925
	55.21	0.0089071	0.0187292	0.0265882	0.0200519	0.0124736	0.0271303	0.012782	0.0175911		55.21	-0.00016384	0.00473589	0.0216237	0.00959642	0.0106122	0.0158277	0.00799811	0.00897984
	55.41	0.010756	0.0172782	0.0269301	0.0252538	0.0149102	0.0240726	0.0109445	0.0162191		55.41	0.00519159	0.00279648	0.0204776	0.00892205	0.0116172	0.0182267	0.00534949	0.011733
	55.6	0.0106967	0.0166914	0.0267446	0.0248972	0.0152483	0.0205526	0.0112923	0.0158551		55.61	0.00288756	0.00588244	0.0167529	0.0110136	0.00436068	0.015331	0.010121	0.0114716
	55.8	0.00977792	0.0166143	0.0268747	0.0248471	0.0131962	0.0197981	0.00910865	0.0148476		55.8	0.00438609	0.00375986	0.017066	0.00889756	0.00820086	0.0179466	0.00693991	0.0138388
	56	0.00964072	0.0180326	0.0228882	0.0216113	0.013513	0.0257202	0.010822	0.0161108		56	0.00648601	0.00263548	0.0210948	0.00890623	0.00683568	0.0176571	0.0102524	0.00957014
	56.21	0.0133397	0.0210042	0.0290318	0.0224288	0.0154451	0.023608	0.00920863	0.0146862		56.21	0.00296062	0.00845862	0.0159082	0.00814537	0.00755968	0.0185718	0.0117429	0.0136357
	56.41	0.00920094	0.0195191	0.0272512	0.0258231	0.0128098	0.0215153	0.0106436	0.0134788		56.41	0.00224437	0.00539864	0.0188136	0.0117078	0.0096489	0.0181114	0.0114358	0.0131906
	56.61	0.0105737	0.0221825	0.0298534	0.0199536	0.0132646	0.0225411	0.00967961	0.0153311		56.61	0.00674229	-0.00260614	0.0190585	0.0132928	0.00564859	0.014541	0.00859374	0.0124496
	56.8	0.00885905	0.016475	0.0260343	0.0221183	0.0138116	0.0233081	0.0128135	0.0131525		56.82	0.00270467	0.00437309	0.0164398	0.00988493	0.00907854	0.0182526	0.0086196	0.00946003
	57	0.00979868	0.016893	0.0281861	0.0237023	0.0165694	0.0232821	0.00534632	0.0172447		57	0.00107361	0.00697848	0.0226294	0.0130119	0.00794817	0.0174182	0.00675085	0.0118476
	57.21	0.013983	0.0242127	0.0273243	0.0244434	0.016911	0.0233336	0.0089912	0.0145722		57.21	0.00132714	0.0042259	0.0170111	0.0141414	0.0072706	0.0172378	0.0126291	0.0103891
	57.39	0.00909059	0.0172188	0.0232551	0.0217364	0.0168861	0.0197816	0.0115651	0.0117653		57.41	0.00400151	0.00456434	0.017922	0.0102452	0.0122487	0.0170296	0.00828864	0.0110476
	57.61	0.00733992	0.0180256	0.024531	0.0217323	0.0145463	0.0232853	0.00848625	0.0122969		57.61	0.0062849	0.00057885	0.0216919	0.011705	0.00806561	0.0166875	0.00891167	0.00855057
	57.81	0.0088625	0.013816	0.0280702	0.0242794	0.0156083	0.0256026	0.00810094	0.0157662		57.81	0.00406577	0.00749859	0.0163352	0.00987658	0.00960861	0.01624	0.00960599	0.0115378
	58	0.00611658	0.0180063	0.0264633	0.0182735	0.0152099	0.0266227	0.0123087	0.0147846		58	0.00498102	0.00010937	0.0209023	0.0101647	0.0107517	0.0165739	0.0101	0.0123417
	58.2	0.0113656	0.0177887	0.0264268	0.0233434	0.0164622	0.0212668	0.0116121	0.016476		58.2	0.00517987	0.00661905	0.0184235	0.0070012	0.00591355	0.016477	0.00993883	0.0136018
	58.41	0.0117107	0.0177304	0.0272904	0.0241855	0.0180971	0.0244854	0.0135124	0.0145181		58.41	0.00399437	0.00186201	0.0194938	0.0100453	0.0059365	0.0139359	0.00532147	0.0116493
	58.59	0.0101089	0.0181871	0.0264603	0.0217421	0.0136038	0.0275541	0.0124886	0.0101538		58.61	0.00532553	0.00633807	0.0198937	0.0121929	0.00400105	0.0149248	0.00702296	0.0102217
	58.81	0.0110635	0.0189277	0.0291657	0.0211571	0.0126623	0.0234838	0.00922254	0.0167584		58.81	-0.00103037	0.00188124	0.019871	0.00960172	0.0116556	0.0178841	0.00585405	0.0104192
	59	0.011025	0.0164747	0.0248468	0.0230281	0.0162372	0.0212267	0.0119986	0.0148147		59	0.00860903	0.0031048	0.0203402	0.0096618	0.00684193	0.0157088	0.00960885	0.0105883
	59.2	0.0100654	0.0190109	0.0272104	0.0245829	0.0152885	0.022711	0.00939238	0.0164313		59.2	0.00462511	0.00203443	0.0200592	0.011736	0.00812414	0.013614	0.00508242	0.0139297
	59.4	0.00838604	0.0167389	0.027046	0.0235441	0.012659	0.0262144	0.0128258	0.0187807		59.4	0.00276691	0.00149886	0.0180363	0.0126748	0.00650051	0.0171214	0.00617503	0.01097
	59.61	0.0106771	0.0202571	0.0243634	0.0228955	0.0130234	0.0232215	0.00798562	0.0141849		59.61	0.00576988	0.00396729	0.0177944	0.0104555	0.00332842	0.0174982	0.00481945	0.0142488
	59.79	0.00896905	0.0199354	0.0254882	0.0252289	0.0108159	0.0242192	0.0102673	0.01498		59.81	0.00470042	0.00482099	0.0172291	0.00704915	0.00643544	0.01543	0.00950369	0.0119264
	59.99	0.0100093	0.021338	0.0258205	0.0271465	0.0133138	0.0223235	0.00452163	0.0167605		60.01	0.00251144	0.00375643	0.0222405	0.00928813	0.00568216	0.0184559	-0.00015463	0.0140927
	60.2	0.00952649	0.021548	0.0238043	0.0273724	0.0165629	0.0267831	0.0097244	0.02006		60.21	0.00737302	0.00506145	0.0218571	0.00849783	0.00720408	0.0212509	0.00272711	0.012818
	60.4	0.012694	0.0149689	0.0264611	0.0246093	0.0122406	0.0290263	0.00661659	0.0155656		60.42	0.00615449	0.00181753	0.0213683	0.00997638	0.0118868	0.0209931	0.0040359	0.0125119
	60.6	0.0139147	0.0188674	0.0249515	0.0261382	0.0120371	0.0267905	0.00594704	0.0191024		60.62	0.00530911	0.00890927	0.0241548	0.0112225	0.0117769	0.0188908	0.00432755	0.0109717
	60.79	0.00942129	0.0217211	0.0301428	0.0267331	0.0196847	0.0256088	0.00670538	0.0201325		60.81	0.00747397	0.00796787	0.0228922	0.0136049	0.00885485	0.0204688	-0.00133984	0.010122
	60.99	0.00815108	0.0161723	0.0301287	0.0289528	0.0165275	0.0305848	0.00918139	0.0184189		61.02	0.00669699	0.0107074	0.0252778	0.0126544	0.0096184	0.0226383	0.00609368	0.0137657
	61.2	0.0137031	0.0207336	0.0283802	0.0255594	0.0154976	0.028786	0.0130165	0.0220319		61.21	0.0104422	0.0117127	0.0214399	0.0128042	0.00883651	0.0182556	0.00658044	0.0137956
	61.4	0.0158648	0.0223147	0.0314829	0.0291274	0.0192013	0.0286503	0.00819303	0.0201389		61.41	0.0114886	0.0110076	0.0244029	0.016413	0.0103538	0.0238999	0.00419384	0.0146714
	61.6	0.010405	0.021539	0.0283868	0.0297637	0.0192734	0.0244991	0.0135313	0.0201925		61.6	0.0109745	0.0147722	0.028445	0.0139261	0.00872038	0.0221778	0.00483291	0.0128927
	61.8	0.015016	0.0221628	0.0300992	0.0352865	0.0199163	0.0299531	0.00923606	0.0239738		61.82	0.013108	0.0197922	0.0307082	0.015259	0.0150554	0.0240137	0.00397485	0.0157031
	62.01	0.0147174	0.0283801	0.0357994	0.0289038	0.0181348	0.0328179	0.0109638	0.0217899		62.02	0.0186274	0.016527	0.0260476	0.0143868	0.0139468	0.0210209	0.00619945	0.0110011
	62.19	0.0165256	0.021601	0.031701	0.0309777	0.0207925	0.0289689	0.0123306	0.0229638		62.21	0.0179911	0.0184706	0.0296448	0.015211	0.00946237	0.0220787	0.00811218	0.0189829
	62.4	0.0132855	0.025175	0.0354914	0.0305316	0.0235663	0.0349529	0.0124162	0.0262035		62.41	0.0187403	0.0226346	0.029592	0.0160508	0.0154639	0.0259018	0.0092411	0.0159141
	62.6	0.0153334	0.024593	0.0344303	0.0347166	0.0235392	0.030677	0.0157438	0.0218274		62.62	0.0167094	0.0235661	0.0346249	0.0206919	0.0177806	0.0247173	0.00574954	0.0137994
	62.8	0.0186388	0.0275603	0.0331441	0.0320701	0.0232751	0.0368207	0.0161623	0.0248327		62.82	0.0212457	0.0254772	0.0332052	0.0160543	0.0168316	0.0236577	0.00979652	0.0151843
	63.01	0.0162756	0.0274091	0.0333898	0.0346738	0.0180421	0.0354714	0.0147122	0.0246368		63.02	0.0207719	0.0246817	0.0328473	0.020272	0.0179813	0.0203643	0.0106434	0.0127276
	63.21	0.0205671	0.0279868	0.0329559	0.035353	0.0232277	0.0343228	0.014346	0.021587		63.22	0.0251015	0.028831	0.0358699	0.0187006	0.0220085	0.0195199	0.00717442	0.0153335
	63.4	0.0182284	0.0287907	0.0335297	0.0324754	0.0221988	0.0363174	0.0174669	0.0261362		63.41	0.0229769	0.0279578	0.0373063	0.0190916	0.0150799	0.0217821	0.00649488	0.0165796
	63.6	0.0165408	0.0293283	0.0368444	0.0334637	0.0246867	0.035194	0.0180697	0.0304297		63.61	0.0269943	0.0341174	0.0371068	0.0243678	0.014392	0.0242705	0.00750457	0.0153645
	63.8	0.0182365	0.0250467	0.0361187	0.0311715	0.0252316	0.0334615	0.0191805	0.0278552		63.82	0.0244407	0.0331762	0.0370719	0.0209129	0.0167867	0.020906	0.0105346	0.0173863
	64	0.0199178	0.0257972	0.0402945	0.0379264	0.0248532	0.0346548	0.0165127	0.0278926		64.02	0.0268372	0.0337274	0.0426992	0.0213301	0.0171916	0.0271366	0.00841872	0.0156808
	64.21	0.0197061	0.030673	0.0356559	0.0386599	0.0274455	0.0391272	0.0168558	0.0296489		64.22	0.0333131	0.0350101	0.0414242	0.0209175	0.0150223	0.0217407	0.00385143	0.0192478
	64.39	0.0201308	0.0285009	0.0402235	0.0342588	0.0260733	0.038814	0.0197708	0.0260242		64.41	0.0329799	0.0375364	0.0429504	0.0236135	0.0246066	0.0233424	0.0103935	0.0183894
	64.6	0.0181343	0.0291858	0.0358632	0.0360298	0.0252305	0.040879	0.0208074	0.0278188		64.61	0.0324268	0.0414338	0.0402437	0.0220354	0.0203754	0.028469	0.00959702	0.0185827
	64.8	0.0248136	0.0310983	0.0420119	0.0360731	0.027184	0.0374231	0.0207658	0.0273826		64.82	0.031786	0.0411479	0.0489091	0.0270879	0.020798	0.0252678	0.011967	0.0178705
	64.99	0.0199771	0.0294254	0.0390314	0.0384041	0.026391	0.0401029	0.018451	0.0296135		65	0.0321597	0.0448423	0.0456354	0.025029	0.0206665	0.0241443	0.0104546	0.0156784
	65.2	0.0246999	0.0319793	0.0421279	0.0368656	0.0292971	0.0382502	0.024169	0.0294362		65.22	0.0383153	0.0427853	0.0510367	0.0285952	0.0196051	0.024414	0.0100508	0.0169699
	65.41	0.0245116	0.0339059	0.0398378	0.0390217	0.0282969	0.040058	0.0226513	0.0267454		65.42	0.0330343	0.0443427	0.0430431	0.0261283	0.0188977	0.0223667	0.0101937	0.0206418
	65.59	0.0215375	0.0306949	0.0388103	0.0360099	0.0303076	0.0398639	0.0196452	0.0333849		65.61	0.0349928	0.0432128	0.0417334	0.0294067	0.0183668	0.0236691	0.0101974	0.0176167
	65.8	0.0224906	0.0341009	0.0405798	0.0374294	0.0290978	0.0380271	0.0242185	0.0291857		65.81	0.0423832	0.0474557	0.0515742	0.0261972	0.0205748	0.0262085	0.00883893	0.0208734
	66	0.0224097	0.0363465	0.0358588	0.0393586	0.0256035	0.0393699	0.0215243	0.0289685		66.02	0.038651	0.0471967	0.050252	0.0306038	0.0263317	0.0274058	0.00965674	0.0220095
	66.2	0.0245293	0.0318214	0.0433429	0.038441	0.0287164	0.0417443	0.0240056	0.029304		66.22	0.0418695	0.0549405	0.0512141	0.0270377	0.022287	0.0276609	0.0101747	0.0191296
	66.41	0.02398	0.0338813	0.0406137	0.0395772	0.0257893	0.0435706	0.0216641	0.0311523		66.42	0.0442355	0.0527449	0.0539749	0.0360104	0.0254295	0.0290142	0.0136063	0.0174544
	66.59	0.0237114	0.0307367	0.0435007	0.0394639	0.0295213	0.0381285	0.0235364	0.0316807		66.63	0.0439833	0.0540892	0.0496349	0.0374593	0.0233877	0.0256357	0.0156912	0.022956
	66.78	0.0275317	0.033594	0.0470534	0.0412607	0.0276817	0.0452502	0.0204476	0.0337301		66.8	0.0429165	0.054554	0.0573971	0.0329037	0.0234267	0.0265021	0.0118962	0.0207935
	67	0.0276681	0.0374615	0.0410627	0.0418351	0.0293814	0.0425433	0.0216655	0.0356172		67.02	0.0435989	0.055493	0.0510366	0.0311016	0.0265731	0.0275904	0.0146052	0.0206588
	67.2	0.0292622	0.0347166	0.0450231	0.0445698	0.0298466	0.0445638	0.0246648	0.0363754		67.22	0.0477212	0.0563004	0.0524928	0.0328726	0.0284133	0.0256428	0.0148353	0.0224338
	67.4	0.0278734	0.0365321	0.042751	0.0421881	0.0326453	0.0455831	0.0263601	0.031722		67.42	0.0498827	0.0608395	0.0583104	0.0386061	0.0248965	0.0299874	0.0148555	0.0234466
	67.61	0.0279117	0.0372075	0.0446352	0.0432174	0.0309263	0.0466347	0.0232598	0.0349811		67.61	0.0502659	0.0610368	0.0577919	0.0342452	0.0273388	0.0275826	0.0107925	0.0256601
	67.79	0.0279201	0.0371105	0.0457038	0.0423364	0.0337796	0.0469115	0.0266966	0.0394952		67.81	0.0511011	0.0609687	0.0551313	0.0355207	0.027834	0.0264249	0.0141017	0.0212169
	68	0.0274622	0.0386864	0.0419123	0.0459195	0.0316504	0.0452828	0.0301991	0.0347491		68.01	0.0547745	0.064975	0.0596901	0.0337836	0.0288308	0.0314686	0.0175369	0.0196953
	68.2	0.031978	0.0388449	0.0456569	0.0424755	0.036254	0.0460798	0.0249831	0.0362858		68.22	0.0548282	0.0643566	0.060178	0.0361513	0.0296357	0.0258665	0.0153007	0.0256229
	68.4	0.0284597	0.0380263	0.0481505	0.0454368	0.0376117	0.0511292	0.0256925	0.0374244		68.42	0.052911	0.0689284	0.0620259	0.0392439	0.0319852	0.0296356	0.0161184	0.0248988
	68.61	0.0327492	0.0395754	0.0458248	0.0423945	0.0317508	0.0489742	0.0331028	0.0379393		68.62	0.0557168	0.0663741	0.0607062	0.0400994	0.0294379	0.0289094	0.014374	0.0249933
	68.81	0.0320351	0.0371616	0.0484262	0.0458351	0.036533	0.0524532	0.0282503	0.037435		68.81	0.0565832	0.0690364	0.0632175	0.0386026	0.0284923	0.0315728	0.0129218	0.0208998
	69	0.0291719	0.0378104	0.0493961	0.0467967	0.0344864	0.0484102	0.0303724	0.0385421		69.01	0.0560003	0.0747412	0.0623803	0.0398877	0.0314313	0.0244374	0.0123331	0.0261893
	69.2	0.0302654	0.039954	0.0489737	0.0467731	0.0417291	0.0473892	0.0278366	0.0413288		69.21	0.0595191	0.0736074	0.0661188	0.0395406	0.0306652	0.0295905	0.0183477	0.0274115
	69.4	0.032674	0.0372363	0.0466342	0.0459738	0.0408999	0.0478982	0.0305645	0.039485		69.42	0.0604296	0.0733253	0.0664798	0.0404725	0.0321074	0.0267895	0.0158662	0.0264413
	69.6	0.0372319	0.0438675	0.0459475	0.0455935	0.0350081	0.047652	0.0284779	0.0402746		69.6	0.0617871	0.0763081	0.065622	0.0397272	0.0346159	0.0295552	0.0190314	0.0299117
	69.81	0.0319747	0.0425871	0.0515176	0.0437501	0.0396274	0.0519087	0.0308708	0.0383915		69.82	0.0633898	0.077282	0.0696414	0.043529	0.0351171	0.0277903	0.0166878	0.028249
	70.01	0.030543	0.0411312	0.0517166	0.0542914	0.041497	0.0487945	0.0306172	0.0418611		70.01	0.0631147	0.0756595	0.0712169	0.0460425	0.0341372	0.0288531	0.0133081	0.0292826
	70.2	0.0314566	0.041353	0.0533488	0.0482803	0.0370574	0.0506323	0.0280266	0.0374296		70.21	0.0631763	0.080377	0.0697877	0.0429055	0.0307439	0.0254483	0.0133184	0.0272621
	70.4	0.0364873	0.0417576	0.050385	0.0517934	0.0338614	0.0493131	0.0298025	0.043868		70.42	0.0671158	0.0824524	0.0681791	0.0436805	0.0382179	0.0315831	0.0190406	0.0296936
	70.6	0.0330225	0.0468634	0.0530386	0.0518679	0.0412733	0.0528638	0.0330559	0.0423525		70.62	0.0691207	0.0829215	0.0734323	0.0449601	0.0333068	0.032109	0.0152288	0.0267202
	70.81	0.0356213	0.045622	0.0530404	0.0543974	0.0376719	0.0559741	0.0353659	0.043241		70.82	0.0674406	0.0852217	0.0704535	0.0458237	0.038198	0.0285867	0.0223178	0.0286947
	71.01	0.0395644	0.0426026	0.0525128	0.0524889	0.038434	0.0555645	0.0377815	0.0429713		71.01	0.0684486	0.0871278	0.0752152	0.0460796	0.0341878	0.0338352	0.0175722	0.0261858
	71.18	0.0362398	0.045379	0.0524971	0.0518943	0.0438212	0.0522526	0.0314914	0.0465966		71.21	0.072248	0.0887613	0.0718904	0.0479445	0.0379973	0.0280033	0.020328	0.0293282
	71.4	0.0357354	0.0434981	0.0554525	0.0553757	0.0425743	0.0542325	0.0319298	0.0408754		71.41	0.0720844	0.0932691	0.0785173	0.0495105	0.0344276	0.0329583	0.0159455	0.0285202
	71.6	0.0366843	0.0450448	0.0505157	0.0497867	0.0470044	0.0574241	0.0344548	0.0475651		71.62	0.0727942	0.0869202	0.0780771	0.0444179	0.0376249	0.0336996	0.0166688	0.0294532
	71.79	0.0390421	0.0485414	0.0520496	0.0567977	0.0418842	0.0541119	0.0355938	0.0467563		71.82	0.0748155	0.0916823	0.0807613	0.0483244	0.0403727	0.030969	0.0220252	0.0299312
	72.01	0.0399975	0.0493182	0.0523902	0.053583	0.0465761	0.0576234	0.0370147	0.0424492		72.01	0.0791943	0.0946512	0.0789803	0.0487292	0.0345094	0.0318902	0.0235991	0.0289007
	72.19	0.0362319	0.0479598	0.054022	0.0536378	0.0475511	0.056964	0.0328422	0.0417213		72.21	0.0741762	0.0928538	0.0780579	0.0506456	0.0389499	0.0370773	0.0192915	0.0274934
	72.38	0.0369757	0.0486256	0.056966	0.0514398	0.0464367	0.0547469	0.0353651	0.0458977		72.41	0.0773297	0.0950843	0.0798993	0.0549517	0.034553	0.0305885	0.0206409	0.031906
	72.6	0.0383763	0.0457518	0.0551798	0.0519295	0.0493726	0.0531558	0.0379961	0.0438246		72.62	0.079174	0.0994689	0.0825905	0.0539747	0.0399053	0.0316428	0.0201211	0.0342244
	72.8	0.0375515	0.0448775	0.0573114	0.0520562	0.0407967	0.0578764	0.0335181	0.0451304		72.82	0.0814573	0.10103	0.0865139	0.052756	0.04058	0.0319875	0.0208774	0.0267368
	72.99	0.0402883	0.0498599	0.0541825	0.0526517	0.0452162	0.0553355	0.0346868	0.0446532		73.02	0.0817306	0.103696	0.0811174	0.0523073	0.0352293	0.031722	0.0212059	0.0324757
	73.21	0.0386161	0.0473404	0.0523255	0.0561189	0.0406708	0.0572307	0.033721	0.044295		73.21	0.0819234	0.104106	0.08352	0.0506487	0.0406516	0.0339182	0.0181292	0.0295514
	73.39	0.0394119	0.0483897	0.0558628	0.0550724	0.0446258	0.0578729	0.0339606	0.0484753		73.41	0.08378	0.106046	0.08681	0.0506967	0.0392839	0.0333236	0.0216126	0.0312234
	73.58	0.0381471	0.0479659	0.0529363	0.0570104	0.0482663	0.0573364	0.0361969	0.0473623		73.6	0.0843566	0.106615	0.0871811	0.0497759	0.0455996	0.0336274	0.0209592	0.0328586
	73.8	0.0371321	0.0465293	0.061366	0.0550368	0.0432629	0.0593897	0.0378111	0.0459087		73.82	0.0880821	0.104916	0.086805	0.0557404	0.0441962	0.0319471	0.0169272	0.0356878
	74	0.0394626	0.0455479	0.0536736	0.0553725	0.0450044	0.0583234	0.0407778	0.0473189		74.02	0.0876044	0.10925	0.0906252	0.0543151	0.0457319	0.031278	0.0257654	0.0338745
	74.21	0.0418898	0.0496668	0.055463	0.0584184	0.0438139	0.0609608	0.0444681	0.0523057		74.22	0.0843509	0.109814	0.0923974	0.0564547	0.042033	0.034367	0.0228825	0.0295157
	74.41	0.0401988	0.0481723	0.0597299	0.055637	0.046154	0.0575761	0.0419963	0.0511252		74.41	0.0908978	0.109981	0.0846458	0.0554822	0.0416308	0.0309526	0.0225356	0.0351997
	74.6	0.0410307	0.0547279	0.0565809	0.0588004	0.0449134	0.0553137	0.0386104	0.0493939		74.61	0.090931	0.114088	0.0915563	0.0624956	0.0475739	0.032345	0.0219193	0.0268678
	74.8	0.0368722	0.0537562	0.0549392	0.0593987	0.0461054	0.0575276	0.0399798	0.0470151		74.82	0.0912813	0.112827	0.0889362	0.0592978	0.0439513	0.0340963	0.0231679	0.0323009
	75	0.0435281	0.0544087	0.0577863	0.0551453	0.0450518	0.0638221	0.0413406	0.0505401		75.02	0.0920979	0.117531	0.0932475	0.0591621	0.042514	0.0313937	0.0237364	0.0317096
	75.2	0.0438496	0.0547128	0.0607673	0.0576608	0.0528472	0.0607947	0.0406967	0.0523911		75.22	0.0922386	0.111453	0.0931431	0.060217	0.0438121	0.0351231	0.0257534	0.0358556
	75.41	0.0428709	0.0556222	0.0603839	0.0612657	0.0499245	0.0605553	0.044327	0.0475848		75.42	0.0973369	0.12029	0.0969495	0.0616991	0.0434753	0.0339894	0.0256804	0.0367529
	75.59	0.0448418	0.0555838	0.0605258	0.0575366	0.0479004	0.0639184	0.0410988	0.0486881		75.61	0.0940833	0.123	0.0954999	0.0626787	0.0444588	0.0345058	0.0255569	0.0356337
	75.8	0.0426702	0.0543228	0.0621012	0.0595869	0.047207	0.062553	0.0420065	0.0556075		75.81	0.10015	0.119565	0.1011	0.0625534	0.0500792	0.0340978	0.0247047	0.0362405
	76	0.0423677	0.0564909	0.0622188	0.0591219	0.0500951	0.0615108	0.0402131	0.0521272		76.02	0.101112	0.120076	0.0971976	0.0601081	0.0475773	0.0359228	0.0221409	0.0360968
	76.2	0.0454096	0.0538416	0.061558	0.0585901	0.0501056	0.0616288	0.0422612	0.0510004		76.22	0.100414	0.121135	0.103442	0.0629375	0.0466656	0.0333212	0.0276432	0.0373351
	76.41	0.0444734	0.0578209	0.0644969	0.0639303	0.0515234	0.062919	0.0437045	0.0535193		76.41	0.0968695	0.123191	0.0938299	0.0653901	0.0461475	0.0324429	0.0251565	0.0391364
	76.61	0.0448853	0.0552905	0.0630028	0.065973	0.0523262	0.0609595	0.0470671	0.0549884		76.62	0.104988	0.126231	0.0993114	0.0659884	0.0471642	0.0353096	0.0244893	0.0374498
	76.8	0.0476546	0.0571624	0.0626303	0.0628942	0.0493084	0.0647922	0.0435935	0.0566588		76.81	0.104173	0.129396	0.10113	0.0647495	0.052289	0.0339029	0.0236914	0.0381391
	77	0.0482743	0.0556366	0.0652552	0.0657893	0.0540737	0.0677518	0.0451313	0.0532687		77.01	0.108133	0.127009	0.103416	0.0652378	0.0527339	0.0371695	0.0278108	0.0346511
	77.19	0.0483493	0.058276	0.0633448	0.0664089	0.0546492	0.0668978	0.0450886	0.0525302		77.22	0.108896	0.12991	0.103567	0.0635683	0.0502203	0.0379902	0.026068	0.0388415
	77.4	0.0516253	0.0568392	0.0641435	0.0666822	0.052544	0.0656375	0.0444002	0.0538884		77.42	0.104888	0.129965	0.105453	0.0644045	0.049297	0.0344546	0.0280863	0.0385622
	77.61	0.0492322	0.0596368	0.064174	0.0623145	0.0543893	0.0692536	0.0451718	0.0531982		77.62	0.108327	0.131892	0.102486	0.0668317	0.0486098	0.0351437	0.0300768	0.0400266
	77.79	0.0498229	0.0579364	0.0667328	0.063425	0.0537935	0.0718937	0.0471001	0.056168		77.81	0.111621	0.135096	0.106527	0.0695656	0.0504029	0.0371102	0.0285475	0.0394108
	78	0.0508813	0.0574455	0.0699699	0.0652108	0.0504611	0.0679279	0.0512722	0.0526245		78.01	0.112105	0.135547	0.108551	0.0672845	0.0567556	0.0340364	0.0270898	0.0396799
	78.2	0.0495105	0.0589626	0.0639338	0.0615407	0.0586928	0.0685267	0.0446769	0.0568366		78.22	0.117861	0.135361	0.109207	0.0675728	0.0517261	0.0336208	0.0272744	0.0406391
	78.4	0.0493759	0.0619161	0.0651212	0.0641574	0.0567559	0.068092	0.0469162	0.0598956		78.4	0.11266	0.138482	0.114729	0.0701983	0.0553348	0.0379265	0.0237639	0.039327
	78.59	0.0541479	0.06182	0.0676905	0.0670268	0.0573441	0.0683592	0.0514143	0.0596732		78.62	0.117175	0.141711	0.115456	0.0690736	0.0476377	0.0399218	0.030908	0.0399058
	78.81	0.0537264	0.0596528	0.0699286	0.068297	0.0618681	0.0674772	0.0484993	0.0627766		78.81	0.117956	0.136375	0.109127	0.0698158	0.055199	0.0414333	0.0275918	0.0438395
	78.99	0.0515573	0.0595007	0.0693086	0.068747	0.0585052	0.0725048	0.0508511	0.0577393		79.01	0.115599	0.142234	0.113682	0.078577	0.0543604	0.0361027	0.0277116	0.0401023
	79.18	0.0518779	0.0665115	0.0678197	0.0656629	0.0595111	0.0739536	0.0482347	0.0596227		79.21	0.118545	0.14135	0.110561	0.071504	0.05895	0.0386268	0.0276749	0.0395598
	79.4	0.0526031	0.0607159	0.0642193	0.0668521	0.0563859	0.0692483	0.0502603	0.0561858		79.42	0.118503	0.143598	0.117691	0.0763324	0.0571	0.0398903	0.0284644	0.0440765
	79.6	0.0532668	0.0619306	0.0680404	0.0699263	0.0590819	0.0719186	0.0539607	0.0582434		79.62	0.121788	0.144597	0.114987	0.0715665	0.05788	0.039115	0.0292213	0.0418849
	79.79	0.0521194	0.0658626	0.0679093	0.0682181	0.0573522	0.0710987	0.0489339	0.0623529		79.81	0.11958	0.14878	0.118368	0.0688326	0.0565532	0.0418611	0.0286085	0.0429083
	80.01	0.0553961	0.0627042	0.0695596	0.0688002	0.058733	0.0732416	0.0527394	0.0613414		80.01	0.122629	0.14825	0.118408	0.0760744	0.0584657	0.039272	0.029102	0.0432026
	80.2	0.0555506	0.0650415	0.0718184	0.068057	0.0608478	0.0717768	0.0489947	0.0620977		80.21	0.123703	0.154054	0.121663	0.0740785	0.0576618	0.04163	0.032752	0.0413908
	80.38	0.0533204	0.0655515	0.0678877	0.0672852	0.0600415	0.0748426	0.053519	0.0626182		80.42	0.124889	0.148475	0.120669	0.0760286	0.0590455	0.0389975	0.0312223	0.0435021
	80.6	0.0575073	0.0652263	0.0712358	0.0690634	0.0609786	0.0735313	0.0506317	0.0619092		80.62	0.127101	0.156822	0.119661	0.0764562	0.0569986	0.03835	0.031763	0.0435895
	80.8	0.0553648	0.0666814	0.0744881	0.0683197	0.0618628	0.0729938	0.0566277	0.0649261		80.82	0.128729	0.152913	0.120915	0.074553	0.0562945	0.0380439	0.0290391	0.0433045
	81.01	0.0576945	0.0689315	0.0717667	0.0710023	0.0608777	0.0738241	0.0579189	0.0637968		81.01	0.125066	0.157653	0.126259	0.0783563	0.0589221	0.0371709	0.0314518	0.044502
	81.19	0.0575733	0.0672776	0.0730191	0.073402	0.0631896	0.0742457	0.0502631	0.0611364		81.21	0.129524	0.16222	0.120536	0.0773814	0.0615114	0.0366691	0.0299717	0.0425015
	81.4	0.0571007	0.0683749	0.0704257	0.0757438	0.0618575	0.075286	0.0573212	0.0622906		81.41	0.129549	0.156852	0.122692	0.0751652	0.0585073	0.0395197	0.0342015	0.0468456
	81.6	0.0602048	0.0676705	0.0739085	0.0754883	0.0659655	0.0772689	0.0582289	0.0685718		81.6	0.129492	0.157497	0.125058	0.0792593	0.0587572	0.0382784	0.0312389	0.0480081
	81.8	0.057398	0.0677086	0.0725514	0.07253	0.0639376	0.0765316	0.0576833	0.0614307		81.82	0.136205	0.161234	0.126189	0.0816329	0.0615278	0.040401	0.0317134	0.0437631
	82.01	0.0612289	0.0674241	0.076521	0.0753076	0.0613248	0.0783196	0.0545418	0.068987		82.02	0.132178	0.165764	0.127162	0.0851056	0.0614853	0.0394084	0.0312887	0.0469933
	82.19	0.0579407	0.0723243	0.0750231	0.075542	0.0633194	0.0791738	0.0573661	0.0667436		82.21	0.133188	0.162369	0.127508	0.0807298	0.0595503	0.0387778	0.0317732	0.0394681
	82.4	0.0587421	0.0713257	0.0741712	0.0740467	0.0606256	0.0747792	0.0540765	0.0677344		82.41	0.134246	0.167064	0.127662	0.0831621	0.0656471	0.0419914	0.0358272	0.0479224
	82.6	0.0602187	0.0689933	0.0748097	0.075496	0.0686727	0.0781235	0.0612057	0.0642062		82.62	0.137486	0.167699	0.130643	0.0835133	0.063864	0.0411607	0.0331483	0.0461616
	82.8	0.0649115	0.0716067	0.0735812	0.0734941	0.0674796	0.0801603	0.061502	0.0681634		82.82	0.136352	0.168198	0.128466	0.0830037	0.0617897	0.0431221	0.0337896	0.0434465
	83	0.062915	0.0705518	0.079608	0.0778084	0.0627752	0.0817335	0.0590623	0.0673436		83.02	0.138865	0.172786	0.1316	0.0848493	0.0699542	0.0399029	0.0346069	0.0472096
	83.21	0.0617084	0.0724064	0.0735879	0.0773699	0.0676337	0.0806725	0.0577335	0.0692892		83.21	0.142514	0.173378	0.132069	0.086934	0.0644886	0.0398005	0.0347977	0.0436206
	83.39	0.0613757	0.0729619	0.0769987	0.0757142	0.0685339	0.079857	0.0625914	0.0701235		83.41	0.142046	0.172202	0.131798	0.0859082	0.0716443	0.0418237	0.0359356	0.0471611
	83.6	0.062552	0.074348	0.0830763	0.0790356	0.0684957	0.079529	0.0634816	0.0693156		83.61	0.138948	0.175912	0.133116	0.0803245	0.0636719	0.0388653	0.0347181	0.0475038
	83.8	0.0634875	0.0739358	0.0792447	0.0749551	0.0706337	0.0826463	0.060427	0.0674135		83.82	0.143839	0.17577	0.13324	0.0847296	0.0616194	0.0416	0.0341797	0.0478412
	84	0.0648716	0.0768254	0.0806538	0.0815049	0.065517	0.0831709	0.0620047	0.0694713		84.02	0.145689	0.177454	0.13325	0.0840286	0.0675381	0.0419165	0.0353898	0.0500002
	84.21	0.0652766	0.0745326	0.077872	0.0810561	0.0706961	0.0832105	0.0629883	0.068352		84.22	0.14499	0.175492	0.136061	0.0868148	0.0626656	0.0447931	0.0344005	0.0500638
	84.39	0.0646446	0.0744236	0.0774089	0.0811367	0.0710658	0.0857226	0.0608261	0.0740516		84.41	0.146948	0.178939	0.137352	0.0861563	0.0682638	0.0425591	0.0378904	0.0487456
	84.6	0.0592276	0.0751705	0.0786568	0.0803275	0.070314	0.0820647	0.0624847	0.0717982		84.61	0.150353	0.179018	0.137862	0.0881048	0.0669255	0.0459393	0.0381537	0.0481244
	84.8	0.0639096	0.0721508	0.0811745	0.081158	0.0701173	0.0833133	0.0649038	0.07116		84.81	0.15049	0.179679	0.13425	0.0895291	0.0672902	0.0382536	0.0390138	0.0482782
	85	0.0656282	0.0752605	0.0809083	0.0842325	0.0721056	0.0841829	0.0632712	0.0716982		85.02	0.153425	0.184992	0.138151	0.0904371	0.0698924	0.0396781	0.0380187	0.0481681
	85.2	0.0641547	0.0754049	0.0836351	0.0866653	0.0710519	0.0842067	0.0625276	0.0738146		85.22	0.148732	0.185532	0.141408	0.0883782	0.07268	0.043507	0.0373831	0.0487451
	85.39	0.0659826	0.076553	0.0803821	0.0807818	0.075065	0.0880786	0.0658327	0.0768946		85.42	0.151891	0.182339	0.140525	0.0897522	0.0670081	0.0445431	0.0395905	0.0497702
	85.59	0.0663234	0.076269	0.0825388	0.0861045	0.0723427	0.0875257	0.0627386	0.0775901		85.61	0.153544	0.185554	0.144787	0.0936143	0.0694513	0.0410324	0.0395377	0.0485046
	85.8	0.067711	0.0796204	0.0805436	0.0836305	0.0720548	0.0866678	0.0680057	0.0721527		85.81	0.158247	0.188933	0.143193	0.0981478	0.0684986	0.0452051	0.0347438	0.0525957
	86	0.0676865	0.0792494	0.0811994	0.0809505	0.0739535	0.0866653	0.0647494	0.0767902		86.02	0.154206	0.186725	0.142741	0.0941078	0.0749785	0.0456905	0.0374087	0.0526732
	86.2	0.0692805	0.0737399	0.0864419	0.083484	0.0748687	0.0882535	0.0690704	0.076546		86.22	0.159249	0.18905	0.143463	0.0934611	0.0704586	0.04386	0.0361302	0.0547679
	86.4	0.0679425	0.0761385	0.0846107	0.0891682	0.0723435	0.0864314	0.0691761	0.0745463		86.42	0.158217	0.189793	0.149842	0.0944512	0.0749262	0.0423591	0.0362499	0.0510606
	86.61	0.0689214	0.0777628	0.0853928	0.086653	0.0813796	0.0887208	0.0666267	0.0747941		86.61	0.160097	0.191665	0.146032	0.0952271	0.0695495	0.0454195	0.0420925	0.0545709
	86.79	0.0701585	0.0811821	0.0851093	0.0846322	0.0744859	0.0904536	0.0693143	0.0758102		86.81	0.158275	0.194624	0.144332	0.0939413	0.0751128	0.0447467	0.0372488	0.0525299
	87	0.0731833	0.0807141	0.0859337	0.088526	0.074815	0.087671	0.0677204	0.0781592		87.01	0.15969	0.198061	0.145304	0.0983957	0.0726193	0.047497	0.0379027	0.0521793
	87.2	0.0718034	0.0819193	0.0894463	0.0893862	0.0759439	0.091373	0.0699458	0.0784683		87.22	0.165261	0.192423	0.14726	0.0971839	0.0748007	0.0463566	0.0462926	0.0519074
	87.4	0.0718387	0.0786696	0.0859975	0.0901333	0.0796986	0.0855633	0.0673637	0.0775037		87.42	0.161623	0.198153	0.150659	0.0980692	0.0759826	0.0440315	0.0394573	0.0529925
	87.61	0.0736448	0.0806926	0.0872004	0.0885499	0.0808228	0.0901549	0.0684658	0.0795771		87.62	0.161782	0.198604	0.151528	0.0985117	0.0780904	0.0423876	0.0406883	0.0539252
	87.79	0.0767113	0.0832715	0.0879163	0.0932885	0.0808268	0.0889555	0.0685211	0.0774552		87.83	0.164046	0.199986	0.149122	0.100967	0.0750529	0.0450019	0.0408306	0.0580225
	88	0.0759081	0.0817652	0.091365	0.0881482	0.0743406	0.0907857	0.0703916	0.0829314		88.01	0.166747	0.205133	0.155354	0.105	0.0728506	0.0449473	0.0410799	0.0496093
	88.2	0.0731177	0.0889673	0.0858884	0.0866053	0.0819303	0.093302	0.0718114	0.0827307		88.22	0.165701	0.201008	0.153022	0.0979926	0.0778358	0.0462862	0.0397954	0.0552237
	88.4	0.0708314	0.0814764	0.0868009	0.0890774	0.0799321	0.0928025	0.0712736	0.0814439		88.4	0.167166	0.203695	0.152872	0.0998397	0.0794133	0.0456089	0.0431534	0.0529649
	88.6	0.0726173	0.0827439	0.0897238	0.091214	0.0843492	0.0905202	0.0739884	0.0805281		88.62	0.173341	0.20893	0.159982	0.102806	0.0790897	0.0495446	0.0396066	0.0582612
	88.81	0.0726036	0.0852884	0.0898318	0.0914077	0.0774474	0.0964726	0.073271	0.0788993		88.81	0.169939	0.207326	0.159862	0.106651	0.0753133	0.0479383	0.0396053	0.0557608
	88.99	0.0742512	0.0848859	0.0898755	0.0971854	0.0792139	0.0941233	0.0717425	0.0779212		89.01	0.1721	0.206666	0.158644	0.0992484	0.0767484	0.0498063	0.0421144	0.0579694
	89.2	0.0721252	0.0872239	0.0886218	0.090224	0.0848533	0.0948373	0.0736956	0.0828918		89.21	0.169629	0.211387	0.159192	0.101739	0.080432	0.0448909	0.0422745	0.0522722
	89.4	0.075937	0.0848049	0.0915306	0.0965537	0.0828076	0.0932934	0.0753015	0.0811069		89.4	0.17598	0.21035	0.159281	0.101398	0.0777991	0.0434889	0.0466369	0.0575542
	89.6	0.0738167	0.0855232	0.088714	0.0883336	0.0824014	0.0956853	0.072605	0.0840939		89.62	0.175949	0.212824	0.160934	0.104389	0.0808775	0.0462083	0.0411163	0.0581011
	89.81	0.0769937	0.0889339	0.0898183	0.0937324	0.0819012	0.0943077	0.0780871	0.0855126		89.82	0.174814	0.213153	0.164271	0.106151	0.0799409	0.0466727	0.0415542	0.0591573
	89.99	0.0785623	0.0879316	0.0937231	0.0915384	0.0832763	0.0981899	0.077502	0.0838245		90.01	0.177753	0.21452	0.161264	0.107188	0.0838418	0.0470708	0.0425608	0.0593751
	90.2	0.0752511	0.0891017	0.0915856	0.0912597	0.0840653	0.0937235	0.0774244	0.0842081		90.21	0.176531	0.215707	0.164622	0.106023	0.0828665	0.0485128	0.0458661	0.0593284
	90.4	0.0799745	0.0900259	0.0915872	0.094587	0.0885585	0.100933	0.0801773	0.0841211		90.42	0.181664	0.213321	0.163993	0.107003	0.082241	0.0445371	0.0445133	0.0562429
	90.6	0.0787664	0.0860238	0.0946068	0.0967585	0.084698	0.0989666	0.0748247	0.0823804		90.62	0.17765	0.21993	0.167141	0.108217	0.0838917	0.0492426	0.046586	0.0633881
[truncated: 7,046 more rows]

## Sheet: Supplementary Figure 2
Raw RFU values for IgG thermal melts
[truncated: 29 more rows]
